# Supplementary material for: Causal relationships between body mass index, low-density lipoprotein and bone mineral density: Univariable and multivariable Mendelian randomization
Source: PLoS One. 2024 Jun 13;19(6):e0298610. doi: 10.1371/journal.pone.0298610 (PMC11175445; doi:10.1371/journal.pone.0298610)
Supplement: S1 File — (ZIP) [file pone.0298610.s001.zip]

Archive with 7 entries (7 files):
- Supplementary 1. S1 FileSNP information table.xlsx
- Supplementary 2  .jpg
- Supplementary 3 .png
- Supplementary 4 .jpg
- Supplementary 5  .png
- Supplementary 6 .tiff
- Supplementary 7 .png
