# Supplementary material for: Causal relationships between body mass index, low-density lipoprotein and bone mineral density: Univariable and multivariable Mendelian randomization
Source: PLoS One. 2024 Jun 13;19(6):e0298610. doi: 10.1371/journal.pone.0298610 (PMC11175445; doi:10.1371/journal.pone.0298610)
Supplement: S1 File — (ZIP) [file pone.0298610.s001.zip › Supplementary 1. S1 FileSNP information table.xlsx]

## Sheet: Exposure
	chr.exposure	pos.exposure	beta.exposure	se.exposure	pval.exposure	samplesize.exposure	id.exposure	SNP	effect_allele.exposure	other_allele.exposure	eaf.exposure	exposure	mr_keep.exposure	pval_origin.exposure	data_source.exposure
45	1	177889480	0.0475	0.002	1.1995e-122	795504	ieu-b-40	rs543874	G	A	0.1952	body mass index || id:ieu-b-40	TRUE	reported	igd
250	1	92976590	-0.0154	0.0022	6.29941e-12	733760	ieu-b-40	rs6690764	A	G	0.7916	body mass index || id:ieu-b-40	TRUE	reported	igd
297	1	97431052	-0.0144	0.0017	4.49987e-17	692419	ieu-b-40	rs995258	C	A	0.4221	body mass index || id:ieu-b-40	TRUE	reported	igd
313	1	107977075	-0.0133	0.0019	1.99986e-12	687883	ieu-b-40	rs17531363	C	A	0.3033	body mass index || id:ieu-b-40	TRUE	reported	igd
317	1	112318484	-0.0146	0.0018	2.39994e-15	664083	ieu-b-40	rs12033257	G	A	0.3835	body mass index || id:ieu-b-40	TRUE	reported	igd
550	1	201841476	0.0235	0.0018	4.10015e-38	691876	ieu-b-40	rs2820311	G	A	0.3369	body mass index || id:ieu-b-40	TRUE	reported	igd
565	1	209211968	-0.0095	0.0017	1e-08	793772	ieu-b-40	rs11119208	G	A	0.613	body mass index || id:ieu-b-40	TRUE	reported	igd
608	1	225668524	-0.0118	0.0019	1.29999e-09	684857	ieu-b-40	rs10915840	A	G	0.283	body mass index || id:ieu-b-40	TRUE	reported	igd
657	1	10743363	-0.0099	0.0018	2.59998e-08	643552	ieu-b-40	rs284262	C	T	0.5467	body mass index || id:ieu-b-40	TRUE	reported	igd
683	1	34602870	-0.0116	0.0019	1.40001e-09	682054	ieu-b-40	rs9426003	A	G	0.2952	body mass index || id:ieu-b-40	TRUE	reported	igd
711	1	11284336	-0.0139	0.0018	2.49977e-14	794997	ieu-b-40	rs10779751	G	A	0.7256	body mass index || id:ieu-b-40	TRUE	reported	igd
720	1	17301672	-0.0113	0.0017	5.50047e-11	692545	ieu-b-40	rs761423	C	T	0.45	body mass index || id:ieu-b-40	TRUE	reported	igd
732	1	32191798	0.013	0.0018	4.49987e-13	678874	ieu-b-40	rs945211	C	G	0.6363	body mass index || id:ieu-b-40	TRUE	reported	igd
739	1	34283008	-0.0094	0.0017	3.89996e-08	688657	ieu-b-40	rs7512146	T	G	0.5084	body mass index || id:ieu-b-40	TRUE	reported	igd
740	1	38026600	0.0182	0.003	6.90001e-10	779686	ieu-b-40	rs11577094	T	C	0.08109	body mass index || id:ieu-b-40	TRUE	reported	igd
824	1	66434743	0.0125	0.0017	3.80014e-13	681362	ieu-b-40	rs7519259	A	G	0.5356	body mass index || id:ieu-b-40	TRUE	reported	igd
855	1	74995225	-0.0184	0.0016	9.30037e-30	794579	ieu-b-40	rs7551507	T	C	0.5633	body mass index || id:ieu-b-40	TRUE	reported	igd
876	1	80793118	0.0115	0.0019	8.9e-10	691372	ieu-b-40	rs12065553	G	A	0.2926	body mass index || id:ieu-b-40	TRUE	reported	igd
921	1	96924097	0.0206	0.0017	1.39991e-35	792657	ieu-b-40	rs11165643	T	C	0.5828	body mass index || id:ieu-b-40	TRUE	reported	igd
969	1	115266306	-0.0104	0.0018	5.19996e-09	691969	ieu-b-40	rs2007231	T	C	0.6387	body mass index || id:ieu-b-40	TRUE	reported	igd
979	1	155983710	0.0108	0.0017	1.5e-10	790199	ieu-b-40	rs11577179	G	A	0.6279	body mass index || id:ieu-b-40	TRUE	reported	igd
1019	1	46505147	0.0128	0.0018	4.90004e-13	795381	ieu-b-40	rs1707322	G	A	0.7063	body mass index || id:ieu-b-40	TRUE	reported	igd
1026	1	47684677	-0.0169	0.0017	1.29987e-24	793546	ieu-b-40	rs977747	G	T	0.5949	body mass index || id:ieu-b-40	TRUE	reported	igd
1070	1	57846394	0.017	0.0028	1.89998e-09	680073	ieu-b-40	rs17424278	C	A	0.1054	body mass index || id:ieu-b-40	TRUE	reported	igd
1073	1	62594677	-0.0161	0.0016	7.19946e-23	795247	ieu-b-40	rs2481665	C	T	0.4408	body mass index || id:ieu-b-40	TRUE	reported	igd
1191	1	107885018	0.0146	0.0021	3.90032e-12	691352	ieu-b-40	rs12035149	G	C	0.223	body mass index || id:ieu-b-40	TRUE	reported	igd
1207	1	156406381	0.0137	0.0018	2.99985e-14	655917	ieu-b-40	rs11264483	C	G	0.6123	body mass index || id:ieu-b-40	TRUE	reported	igd
1230	1	7727854	0.0117	0.0017	1.29987e-11	684485	ieu-b-40	rs1891215	C	T	0.4574	body mass index || id:ieu-b-40	TRUE	reported	igd
1244	1	167280354	-0.0097	0.0016	2.90001e-09	781928	ieu-b-40	rs10733051	G	A	0.4802	body mass index || id:ieu-b-40	TRUE	reported	igd
1355	1	195047936	-0.0146	0.002	9.49948e-13	688602	ieu-b-40	rs12041258	C	T	0.2287	body mass index || id:ieu-b-40	TRUE	reported	igd
1357	1	197094030	-0.0122	0.0018	4.90004e-12	786902	ieu-b-40	rs6676084	T	C	0.3091	body mass index || id:ieu-b-40	TRUE	reported	igd
1366	1	205774839	-0.0112	0.0017	1.6e-10	689143	ieu-b-40	rs823074	C	T	0.4116	body mass index || id:ieu-b-40	TRUE	reported	igd
1388	1	243533273	-0.0144	0.0024	3.40001e-09	685384	ieu-b-40	rs12042959	G	A	0.1505	body mass index || id:ieu-b-40	TRUE	reported	igd
1602	1	78623626	0.0317	0.0025	7.50067e-38	767720	ieu-b-40	rs17391694	T	C	0.1189	body mass index || id:ieu-b-40	TRUE	reported	igd
1675	1	107617707	-0.0118	0.0017	1.10002e-11	788691	ieu-b-40	rs1730859	A	G	0.6584	body mass index || id:ieu-b-40	TRUE	reported	igd
1778	1	190804630	0.01	0.0017	8.79995e-09	689550	ieu-b-40	rs2489676	G	T	0.5493	body mass index || id:ieu-b-40	TRUE	reported	igd
1824	1	209543560	0.0172	0.0025	1.10002e-11	690856	ieu-b-40	rs17014375	G	T	0.1348	body mass index || id:ieu-b-40	TRUE	reported	igd
1826	1	210095527	0.0106	0.0016	6.79986e-11	795169	ieu-b-40	rs6661316	T	C	0.5765	body mass index || id:ieu-b-40	TRUE	reported	igd
1848	1	23299906	-0.0192	0.0023	1.10002e-16	690921	ieu-b-40	rs6692586	G	A	0.832	body mass index || id:ieu-b-40	TRUE	reported	igd
1928	1	51078089	-0.0106	0.0019	3.50002e-08	691778	ieu-b-40	rs17387761	A	G	0.278	body mass index || id:ieu-b-40	TRUE	reported	igd
2016	1	96289734	0.0176	0.0018	6.90081e-22	689358	ieu-b-40	rs1361739	G	A	0.6736	body mass index || id:ieu-b-40	TRUE	reported	igd
2085	1	243684019	-0.0206	0.0026	1.10002e-15	689849	ieu-b-40	rs946824	C	T	0.859	body mass index || id:ieu-b-40	TRUE	reported	igd
2103	1	1708801	0.0143	0.0016	1.69981e-18	789125	ieu-b-40	rs12044597	G	A	0.5029	body mass index || id:ieu-b-40	TRUE	reported	igd
2188	1	202116238	-0.0138	0.0019	3.50026e-13	663139	ieu-b-40	rs9077	A	G	0.33	body mass index || id:ieu-b-40	TRUE	reported	igd
2219	1	54730651	0.0113	0.0016	3.90032e-12	791258	ieu-b-40	rs3766430	C	T	0.4409	body mass index || id:ieu-b-40	TRUE	reported	igd
2227	1	65906067	0.0243	0.0041	1.89998e-09	776629	ieu-b-40	rs10889550	G	A	0.04467	body mass index || id:ieu-b-40	TRUE	reported	igd
2249	1	72838529	0.0331	0.0021	1.9002e-57	786001	ieu-b-40	rs1993709	G	A	0.8177	body mass index || id:ieu-b-40	TRUE	reported	igd
2267	1	77791689	0.0129	0.002	1e-10	786928	ieu-b-40	rs2815324	C	T	0.2165	body mass index || id:ieu-b-40	TRUE	reported	igd
2289	1	85201228	0.0106	0.0019	3.40001e-08	670078	ieu-b-40	rs818524	C	T	0.6939	body mass index || id:ieu-b-40	TRUE	reported	igd
2406	1	174478100	0.0196	0.0026	5.30029e-14	795119	ieu-b-40	rs12564992	G	A	0.1144	body mass index || id:ieu-b-40	TRUE	reported	igd
2411	1	177383443	0.0182	0.003	7.10003e-10	690730	ieu-b-40	rs11581304	C	T	0.09676	body mass index || id:ieu-b-40	TRUE	reported	igd
2516	1	82379446	-0.0147	0.0019	3.50026e-15	792227	ieu-b-40	rs284227	T	C	0.7448	body mass index || id:ieu-b-40	TRUE	reported	igd
2568	1	98342685	0.0139	0.0021	4.40048e-11	680566	ieu-b-40	rs12062845	A	C	0.2229	body mass index || id:ieu-b-40	TRUE	reported	igd
2588	1	110082886	0.0649	0.005	3.19963e-38	769184	ieu-b-40	rs7550711	T	C	0.03058	body mass index || id:ieu-b-40	TRUE	reported	igd
2590	1	118864616	0.0113	0.0019	1e-09	788883	ieu-b-40	rs7534091	G	A	0.2507	body mass index || id:ieu-b-40	TRUE	reported	igd
2607	1	2444414	-0.0152	0.0018	1.39991e-16	632868	ieu-b-40	rs7535528	A	G	0.3741	body mass index || id:ieu-b-40	TRUE	reported	igd
2613	1	6713114	0.0131	0.0018	3.69999e-13	691544	ieu-b-40	rs2235564	T	C	0.3466	body mass index || id:ieu-b-40	TRUE	reported	igd
2661	1	42438196	-0.0097	0.0017	1.6e-08	691522	ieu-b-40	rs591088	T	C	0.5589	body mass index || id:ieu-b-40	TRUE	reported	igd
2700	1	49589847	-0.0188	0.0017	7.19946e-29	767846	ieu-b-40	rs657452	G	A	0.6216	body mass index || id:ieu-b-40	TRUE	reported	igd
2754	1	39703114	-0.0241	0.004	1.09999e-09	790396	ieu-b-40	rs2254542	A	C	0.04233	body mass index || id:ieu-b-40	TRUE	reported	igd
2831	1	171443368	0.0183	0.0029	4.90004e-10	690476	ieu-b-40	rs4916229	G	C	0.09267	body mass index || id:ieu-b-40	TRUE	reported	igd
2851	1	174885129	-0.0347	0.0051	6.89922e-12	686532	ieu-b-40	rs6691857	T	C	0.03145	body mass index || id:ieu-b-40	TRUE	reported	igd
2903	1	190239907	-0.0155	0.0016	1.50003e-21	788624	ieu-b-40	rs10920678	G	A	0.5709	body mass index || id:ieu-b-40	TRUE	reported	igd
2969	1	219633869	-0.0101	0.0016	4.79999e-10	794625	ieu-b-40	rs11118308	G	A	0.4703	body mass index || id:ieu-b-40	TRUE	reported	igd
3010	1	78023173	-0.0156	0.002	9.79941e-15	789929	ieu-b-40	rs7536433	T	C	0.2059	body mass index || id:ieu-b-40	TRUE	reported	igd
3106	1	119546842	-0.0118	0.0016	6.4003e-13	789514	ieu-b-40	rs10923724	T	C	0.5725	body mass index || id:ieu-b-40	TRUE	reported	igd
3109	1	154991389	0.0149	0.0019	1.20005e-15	795227	ieu-b-40	rs905938	C	T	0.2675	body mass index || id:ieu-b-40	TRUE	reported	igd
3153	1	8708529	0.0108	0.0018	1.29999e-09	691172	ieu-b-40	rs11121210	C	T	0.6287	body mass index || id:ieu-b-40	TRUE	reported	igd
3180	1	39569571	0.0165	0.0021	4.79954e-15	689443	ieu-b-40	rs2282231	T	C	0.2249	body mass index || id:ieu-b-40	TRUE	reported	igd
3408	1	151018861	-0.0173	0.002	1.59993e-17	689723	ieu-b-40	rs6587552	G	A	0.7591	body mass index || id:ieu-b-40	TRUE	reported	igd
3415	1	15881237	-0.0104	0.0018	1.89998e-08	692127	ieu-b-40	rs12759296	G	T	0.3109	body mass index || id:ieu-b-40	TRUE	reported	igd
3424	1	33776728	0.0122	0.0018	4.49987e-11	686378	ieu-b-40	rs4653017	T	C	0.6818	body mass index || id:ieu-b-40	TRUE	reported	igd
3536	2	145616899	0.0218	0.0034	9.60064e-11	691571	ieu-b-40	rs7560871	A	G	0.07332	body mass index || id:ieu-b-40	TRUE	reported	igd
3539	2	146047105	-0.0161	0.0029	2e-08	687678	ieu-b-40	rs1445305	A	G	0.1045	body mass index || id:ieu-b-40	TRUE	reported	igd
3551	2	155027447	0.0135	0.0025	4.39997e-08	680810	ieu-b-40	rs12620249	G	A	0.1499	body mass index || id:ieu-b-40	TRUE	reported	igd
3557	2	159519368	-0.0141	0.0024	3.09999e-09	689505	ieu-b-40	rs3764835	A	G	0.1528	body mass index || id:ieu-b-40	TRUE	reported	igd
3564	2	165427825	-0.0121	0.0017	3.10027e-12	678175	ieu-b-40	rs1521527	C	G	0.5324	body mass index || id:ieu-b-40	TRUE	reported	igd
3602	2	174961488	0.0144	0.0018	2.29985e-15	685743	ieu-b-40	rs2044469	G	A	0.3561	body mass index || id:ieu-b-40	TRUE	reported	igd
3673	2	205375909	-0.0331	0.0033	2.80027e-23	635414	ieu-b-40	rs4482463	A	C	0.9213	body mass index || id:ieu-b-40	TRUE	reported	igd
3686	2	207197155	0.013	0.0018	5.00035e-13	687666	ieu-b-40	rs12989476	T	C	0.3521	body mass index || id:ieu-b-40	TRUE	reported	igd
3716	2	211608379	0.0142	0.0017	2.09991e-16	686078	ieu-b-40	rs4673553	G	T	0.4562	body mass index || id:ieu-b-40	TRUE	reported	igd
3739	2	219279097	-0.0117	0.0016	9.30037e-13	790384	ieu-b-40	rs7607369	G	A	0.5613	body mass index || id:ieu-b-40	TRUE	reported	igd
3776	2	220163543	-0.0189	0.0024	6.4003e-15	688977	ieu-b-40	rs11889536	G	A	0.1493	body mass index || id:ieu-b-40	TRUE	reported	igd
3853	2	25150296	0.0325	0.0016	6.70039e-90	792111	ieu-b-40	rs10182181	G	A	0.4753	body mass index || id:ieu-b-40	TRUE	reported	igd
3876	2	27730940	0.0105	0.0017	3.89996e-10	784462	ieu-b-40	rs1260326	C	T	0.5973	body mass index || id:ieu-b-40	TRUE	reported	igd
3892	2	35471626	-0.0129	0.0017	6.70039e-14	690950	ieu-b-40	rs17399237	C	T	0.5497	body mass index || id:ieu-b-40	TRUE	reported	igd
3989	2	47010742	-0.014	0.0018	1.20005e-14	686541	ieu-b-40	rs13012099	A	G	0.3406	body mass index || id:ieu-b-40	TRUE	reported	igd
4024	2	56603985	0.0117	0.0018	8.9002e-11	790223	ieu-b-40	rs13432055	C	T	0.2859	body mass index || id:ieu-b-40	TRUE	reported	igd
4028	2	57335044	0.0104	0.0018	5.19996e-09	689852	ieu-b-40	rs1345942	C	T	0.3718	body mass index || id:ieu-b-40	TRUE	reported	igd
4104	2	69562127	-0.0119	0.0017	8.4004e-12	685674	ieu-b-40	rs7607351	C	T	0.4193	body mass index || id:ieu-b-40	TRUE	reported	igd
4298	2	133518125	0.0114	0.0021	3.09999e-08	677027	ieu-b-40	rs13034320	C	G	0.2589	body mass index || id:ieu-b-40	TRUE	reported	igd
4299	2	142293146	-0.0141	0.0022	1.89998e-10	691115	ieu-b-40	rs17551974	A	C	0.1782	body mass index || id:ieu-b-40	TRUE	reported	igd
4313	2	295255	-0.0151	0.002	1.69981e-14	795394	ieu-b-40	rs6548221	G	A	0.7754	body mass index || id:ieu-b-40	TRUE	reported	igd
4440	2	48954905	-0.0159	0.0021	5.70033e-14	677253	ieu-b-40	rs7561278	C	T	0.214	body mass index || id:ieu-b-40	TRUE	reported	igd
4548	2	60285100	0.0133	0.002	2.49977e-11	692518	ieu-b-40	rs980329	C	T	0.2484	body mass index || id:ieu-b-40	TRUE	reported	igd
4579	2	81816251	0.0119	0.0018	8.99912e-11	684620	ieu-b-40	rs1371108	A	C	0.3247	body mass index || id:ieu-b-40	TRUE	reported	igd
4662	2	104420858	0.0128	0.0017	2.09991e-13	679298	ieu-b-40	rs6707445	A	G	0.4543	body mass index || id:ieu-b-40	TRUE	reported	igd
4678	2	105454590	0.0166	0.0019	1.9002e-18	691479	ieu-b-40	rs10197031	C	T	0.2834	body mass index || id:ieu-b-40	TRUE	reported	igd
4683	2	110010962	0.0098	0.0017	1.79999e-08	685747	ieu-b-40	rs4676084	A	G	0.4101	body mass index || id:ieu-b-40	TRUE	reported	igd
4684	2	113957198	-0.0107	0.0018	1.6e-09	625481	ieu-b-40	rs731834	C	A	0.4803	body mass index || id:ieu-b-40	TRUE	reported	igd
4721	2	198895732	-0.0167	0.0022	5.90065e-14	691404	ieu-b-40	rs10497810	T	C	0.1729	body mass index || id:ieu-b-40	TRUE	reported	igd
4728	2	200760629	0.0098	0.0018	3.29997e-08	692593	ieu-b-40	rs1704190	A	G	0.634	body mass index || id:ieu-b-40	TRUE	reported	igd
4729	2	203740672	0.0115	0.0016	1.20005e-12	793603	ieu-b-40	rs3845802	G	T	0.486	body mass index || id:ieu-b-40	TRUE	reported	igd
4771	2	208255518	0.015	0.002	2.09991e-13	786272	ieu-b-40	rs17203016	G	A	0.196	body mass index || id:ieu-b-40	TRUE	reported	igd
4805	2	212291371	0.0129	0.0019	3.19963e-11	687229	ieu-b-40	rs16846136	A	C	0.2677	body mass index || id:ieu-b-40	TRUE	reported	igd
4906	2	236903093	-0.0106	0.0017	1.29999e-09	677983	ieu-b-40	rs2317299	C	T	0.5597	body mass index || id:ieu-b-40	TRUE	reported	igd
5016	2	40291940	-0.0123	0.0018	3.80014e-12	674261	ieu-b-40	rs6713781	C	G	0.4136	body mass index || id:ieu-b-40	TRUE	reported	igd
5047	2	41712849	0.012	0.0018	1.59993e-11	687196	ieu-b-40	rs2063177	A	G	0.3541	body mass index || id:ieu-b-40	TRUE	reported	igd
5102	2	151224579	-0.0102	0.0018	6.80002e-09	684462	ieu-b-40	rs2119753	G	A	0.389	body mass index || id:ieu-b-40	TRUE	reported	igd
5105	2	156018263	0.0149	0.0024	6.4e-10	691202	ieu-b-40	rs7600699	G	C	0.1579	body mass index || id:ieu-b-40	TRUE	reported	igd
5132	2	165528624	0.0113	0.0017	8.49963e-12	795314	ieu-b-40	rs1128249	T	G	0.4003	body mass index || id:ieu-b-40	TRUE	reported	igd
5145	2	171605495	-0.0102	0.0018	1.2e-08	691231	ieu-b-40	rs6433243	C	T	0.6535	body mass index || id:ieu-b-40	TRUE	reported	igd
5153	2	172599615	0.0133	0.0018	1.9002e-13	787966	ieu-b-40	rs6738445	C	T	0.7164	body mass index || id:ieu-b-40	TRUE	reported	igd
5214	2	182584021	-0.0099	0.0018	3.69999e-08	679650	ieu-b-40	rs11904490	A	C	0.3911	body mass index || id:ieu-b-40	TRUE	reported	igd
5245	2	157109395	0.0109	0.0018	2.19999e-09	689813	ieu-b-40	rs10198345	C	T	0.3289	body mass index || id:ieu-b-40	TRUE	reported	igd
5250	2	164581241	0.0166	0.0022	2.99985e-14	795369	ieu-b-40	rs10192119	G	T	0.1673	body mass index || id:ieu-b-40	TRUE	reported	igd
5269	2	166186923	-0.0125	0.002	2.90001e-10	692300	ieu-b-40	rs3769948	G	A	0.2466	body mass index || id:ieu-b-40	TRUE	reported	igd
5329	2	181550962	0.0164	0.0017	9.09913e-23	794198	ieu-b-40	rs1528435	T	C	0.6331	body mass index || id:ieu-b-40	TRUE	reported	igd
5423	2	211988412	-0.0135	0.0019	7.50067e-13	692063	ieu-b-40	rs7421089	C	T	0.7112	body mass index || id:ieu-b-40	TRUE	reported	igd
5472	2	228883721	-0.0121	0.0017	1.20005e-12	692543	ieu-b-40	rs3811514	C	T	0.4877	body mass index || id:ieu-b-40	TRUE	reported	igd
5496	2	230817437	0.0155	0.0018	4.10015e-17	691302	ieu-b-40	rs2162524	C	T	0.3321	body mass index || id:ieu-b-40	TRUE	reported	igd
5503	2	236800490	-0.0133	0.0021	1.2e-10	687305	ieu-b-40	rs11687101	C	G	0.7609	body mass index || id:ieu-b-40	TRUE	reported	igd
5576	2	28273595	0.027	0.0045	1.29999e-09	781870	ieu-b-40	rs7567655	G	A	0.03105	body mass index || id:ieu-b-40	TRUE	reported	igd
5637	2	36783599	0.0109	0.0018	7.79992e-10	692233	ieu-b-40	rs17019087	C	T	0.3603	body mass index || id:ieu-b-40	TRUE	reported	igd
5642	2	37046711	0.0105	0.0017	2.59998e-10	794641	ieu-b-40	rs4670627	T	C	0.5629	body mass index || id:ieu-b-40	TRUE	reported	igd
5855	2	62848319	0.0144	0.0017	2.60016e-17	741230	ieu-b-40	rs13417156	C	T	0.4361	body mass index || id:ieu-b-40	TRUE	reported	igd
5894	2	416815	0.0172	0.0019	3.29989e-20	691706	ieu-b-40	rs4639527	G	A	0.3012	body mass index || id:ieu-b-40	TRUE	reported	igd
5984	2	100814858	0.0197	0.0024	6.90081e-17	792972	ieu-b-40	rs4556997	A	C	0.1349	body mass index || id:ieu-b-40	TRUE	reported	igd
6017	2	102436738	-0.0104	0.0019	3.89996e-08	684324	ieu-b-40	rs12615778	G	A	0.3058	body mass index || id:ieu-b-40	TRUE	reported	igd
6089	2	137435455	-0.0118	0.002	2.90001e-09	689971	ieu-b-40	rs4954638	C	A	0.2492	body mass index || id:ieu-b-40	TRUE	reported	igd
6099	2	142959931	0.017	0.0023	2.49977e-13	674785	ieu-b-40	rs2890652	C	T	0.1759	body mass index || id:ieu-b-40	TRUE	reported	igd
6146	2	632348	0.0574	0.0021	7.49894e-157	789534	ieu-b-40	rs13021737	G	A	0.8319	body mass index || id:ieu-b-40	TRUE	reported	igd
6227	2	86766153	-0.016	0.0018	2.29985e-19	692414	ieu-b-40	rs7557796	C	T	0.6524	body mass index || id:ieu-b-40	TRUE	reported	igd
6407	2	166959505	0.0104	0.0018	3.40001e-09	690482	ieu-b-40	rs535533	C	T	0.406	body mass index || id:ieu-b-40	TRUE	reported	igd
6525	2	207956108	0.012	0.0017	5.30029e-12	790501	ieu-b-40	rs1263618	C	T	0.3142	body mass index || id:ieu-b-40	TRUE	reported	igd
6567	2	213413231	-0.0186	0.0019	6.90081e-24	780823	ieu-b-40	rs7599312	A	G	0.2652	body mass index || id:ieu-b-40	TRUE	reported	igd
6741	2	28973883	-0.0142	0.0018	7.29962e-16	794417	ieu-b-40	rs4372836	C	T	0.6966	body mass index || id:ieu-b-40	TRUE	reported	igd
6836	2	42935961	0.0099	0.0017	9.90011e-09	689607	ieu-b-40	rs4953577	T	C	0.5525	body mass index || id:ieu-b-40	TRUE	reported	igd
6846	2	44776597	0.012	0.0018	2.70023e-11	689264	ieu-b-40	rs13425435	A	C	0.6674	body mass index || id:ieu-b-40	TRUE	reported	igd
6882	2	50233352	-0.0211	0.0023	1e-19	690522	ieu-b-40	rs930295	C	A	0.8417	body mass index || id:ieu-b-40	TRUE	reported	igd
6965	2	59150222	-0.0203	0.003	1.50003e-11	681935	ieu-b-40	rs6545709	A	G	0.09904	body mass index || id:ieu-b-40	TRUE	reported	igd
6968	2	59307725	-0.0191	0.0017	9.09913e-31	793368	ieu-b-40	rs6545714	A	G	0.6139	body mass index || id:ieu-b-40	TRUE	reported	igd
6983	2	60203917	0.0123	0.0018	8.30042e-12	690595	ieu-b-40	rs12476772	A	C	0.3326	body mass index || id:ieu-b-40	TRUE	reported	igd
6986	2	60814466	0.0133	0.0023	9.40005e-09	687371	ieu-b-40	rs2195086	G	T	0.1589	body mass index || id:ieu-b-40	TRUE	reported	igd
7045	2	25488819	0.013	0.0019	1.9002e-11	676584	ieu-b-40	rs7578575	A	T	0.2974	body mass index || id:ieu-b-40	TRUE	reported	igd
7048	2	26940294	-0.0153	0.0016	5.10035e-21	784269	ieu-b-40	rs12468863	T	C	0.5239	body mass index || id:ieu-b-40	TRUE	reported	igd
7221	2	55281901	-0.0149	0.0019	1.69981e-15	679924	ieu-b-40	rs7601895	G	C	0.2957	body mass index || id:ieu-b-40	TRUE	reported	igd
7259	2	58935282	-0.0219	0.0017	2.19989e-36	679487	ieu-b-40	rs4671328	G	T	0.5533	body mass index || id:ieu-b-40	TRUE	reported	igd
7299	2	67841326	-0.0145	0.0017	8.9002e-17	690936	ieu-b-40	rs12477088	C	T	0.4022	body mass index || id:ieu-b-40	TRUE	reported	igd
7317	2	79482643	0.0185	0.0027	7.59976e-12	686026	ieu-b-40	rs934515	A	G	0.1178	body mass index || id:ieu-b-40	TRUE	reported	igd
7355	2	100602759	-0.0137	0.0025	2.30001e-08	690190	ieu-b-40	rs13032879	T	C	0.1468	body mass index || id:ieu-b-40	TRUE	reported	igd
7397	2	143960593	0.0179	0.0024	1e-13	741157	ieu-b-40	rs6710871	A	G	0.1418	body mass index || id:ieu-b-40	TRUE	reported	igd
7427	2	147903382	-0.015	0.0017	6.79986e-18	689345	ieu-b-40	rs429343	G	A	0.5813	body mass index || id:ieu-b-40	TRUE	reported	igd
7436	2	161105876	0.0116	0.0018	3.50002e-10	686227	ieu-b-40	rs10803762	A	G	0.6781	body mass index || id:ieu-b-40	TRUE	reported	igd
7522	2	187207393	-0.0164	0.0028	3.59998e-09	692040	ieu-b-40	rs2029085	A	G	0.1125	body mass index || id:ieu-b-40	TRUE	reported	igd
7700	2	229016917	0.0157	0.0018	7.19946e-18	686577	ieu-b-40	rs10211055	C	T	0.3456	body mass index || id:ieu-b-40	TRUE	reported	igd
7775	2	950291	-0.0116	0.0019	1.89998e-09	686778	ieu-b-40	rs6759670	A	C	0.7248	body mass index || id:ieu-b-40	TRUE	reported	igd
7778	2	6155557	-0.0143	0.0016	1.80011e-18	787036	ieu-b-40	rs10929925	A	C	0.4301	body mass index || id:ieu-b-40	TRUE	reported	igd
7791	2	16607101	0.0109	0.0019	1.40001e-08	686285	ieu-b-40	rs11096549	T	C	0.7112	body mass index || id:ieu-b-40	TRUE	reported	igd
7876	3	28631124	-0.0104	0.0019	3.69999e-08	688234	ieu-b-40	rs4521182	C	T	0.69	body mass index || id:ieu-b-40	TRUE	reported	igd
7888	3	38444298	0.0102	0.0018	5.30005e-09	691561	ieu-b-40	rs7372452	G	C	0.5987	body mass index || id:ieu-b-40	TRUE	reported	igd
7967	3	48092017	-0.0124	0.0019	2.09991e-11	692416	ieu-b-40	rs4858887	A	C	0.6811	body mass index || id:ieu-b-40	TRUE	reported	igd
8058	3	51311574	0.0162	0.0023	1.69981e-12	689684	ieu-b-40	rs10433609	A	T	0.8316	body mass index || id:ieu-b-40	TRUE	reported	igd
8099	3	53767689	-0.014	0.002	1.99986e-12	690567	ieu-b-40	rs2029331	C	G	0.2447	body mass index || id:ieu-b-40	TRUE	reported	igd
8161	3	77667044	-0.011	0.0017	2.59998e-10	794306	ieu-b-40	rs1523768	A	G	0.6798	body mass index || id:ieu-b-40	TRUE	reported	igd
8206	3	82704753	0.0136	0.0018	1.80011e-14	692240	ieu-b-40	rs6548834	A	G	0.3622	body mass index || id:ieu-b-40	TRUE	reported	igd
8517	3	125205106	-0.0164	0.0026	2.1e-10	692421	ieu-b-40	rs9848399	G	A	0.1246	body mass index || id:ieu-b-40	TRUE	reported	igd
8558	3	131758077	0.0216	0.0018	9.20026e-32	691519	ieu-b-40	rs1320903	A	G	0.3174	body mass index || id:ieu-b-40	TRUE	reported	igd
8671	3	156893782	0.0119	0.0018	8.10028e-11	691865	ieu-b-40	rs6767619	C	G	0.345	body mass index || id:ieu-b-40	TRUE	reported	igd
8717	3	158026489	-0.0132	0.0018	8.9002e-14	684757	ieu-b-40	rs2682406	A	T	0.4174	body mass index || id:ieu-b-40	TRUE	reported	igd
8751	3	173120103	0.014	0.0017	4.60045e-16	689967	ieu-b-40	rs536445	T	C	0.5293	body mass index || id:ieu-b-40	TRUE	reported	igd
8778	3	182262873	-0.0109	0.0019	4.60002e-09	688579	ieu-b-40	rs16833232	T	C	0.3123	body mass index || id:ieu-b-40	TRUE	reported	igd
8802	3	12928762	-0.0116	0.0019	3.69999e-10	685285	ieu-b-40	rs2600226	T	C	0.6697	body mass index || id:ieu-b-40	TRUE	reported	igd
8840	3	9505238	0.0156	0.0026	9.69996e-10	680377	ieu-b-40	rs7652415	T	C	0.1417	body mass index || id:ieu-b-40	TRUE	reported	igd
8865	3	13433158	-0.0105	0.0017	2.5e-10	778076	ieu-b-40	rs9845966	G	T	0.5479	body mass index || id:ieu-b-40	TRUE	reported	igd
8891	3	70024751	0.0101	0.0018	3.50002e-08	794768	ieu-b-40	rs2172211	G	A	0.2608	body mass index || id:ieu-b-40	TRUE	reported	igd
8968	3	84221774	-0.0193	0.0024	1.20005e-15	691925	ieu-b-40	rs9827823	C	T	0.1489	body mass index || id:ieu-b-40	TRUE	reported	igd
9093	3	86251199	-0.0126	0.0018	8.10028e-13	689895	ieu-b-40	rs1512914	T	G	0.6111	body mass index || id:ieu-b-40	TRUE	reported	igd
9211	3	107820063	-0.0136	0.0018	2.29985e-14	790612	ieu-b-40	rs7640424	T	C	0.2969	body mass index || id:ieu-b-40	TRUE	reported	igd
9243	3	114417675	-0.02	0.0032	2.39999e-10	781150	ieu-b-40	rs17619973	G	A	0.0746	body mass index || id:ieu-b-40	TRUE	reported	igd
9251	3	118023515	-0.0127	0.002	1.09999e-10	689160	ieu-b-40	rs779206	A	G	0.7336	body mass index || id:ieu-b-40	TRUE	reported	igd
9259	3	123093541	-0.0123	0.0017	3.40017e-13	785955	ieu-b-40	rs2124499	C	G	0.3718	body mass index || id:ieu-b-40	TRUE	reported	igd
9329	3	135720540	0.01	0.0018	2e-08	750067	ieu-b-40	rs9814557	G	A	0.3224	body mass index || id:ieu-b-40	TRUE	reported	igd
9368	3	138091140	-0.0142	0.0021	7.29962e-12	793336	ieu-b-40	rs1199334	G	A	0.8123	body mass index || id:ieu-b-40	TRUE	reported	igd
9377	3	141275436	0.0369	0.0035	3.19963e-26	692316	ieu-b-40	rs16851483	T	G	0.06928	body mass index || id:ieu-b-40	TRUE	reported	igd
9380	3	20441050	-0.0129	0.0019	1.59993e-11	686850	ieu-b-40	rs4858193	C	T	0.2779	body mass index || id:ieu-b-40	TRUE	reported	igd
9461	3	44226332	0.0154	0.0023	9.8992e-12	687043	ieu-b-40	rs4682718	G	A	0.18	body mass index || id:ieu-b-40	TRUE	reported	igd
9633	3	62481063	0.0141	0.0018	1.29987e-14	783729	ieu-b-40	rs1452075	T	C	0.7277	body mass index || id:ieu-b-40	TRUE	reported	igd
9685	3	156299313	-0.0149	0.0024	5.69994e-10	689710	ieu-b-40	rs7615297	G	C	0.1465	body mass index || id:ieu-b-40	TRUE	reported	igd
9781	3	193639623	0.0095	0.0017	2.99999e-08	795578	ieu-b-40	rs13072095	T	C	0.6656	body mass index || id:ieu-b-40	TRUE	reported	igd
9852	3	42308735	0.0197	0.0025	8.10028e-15	793248	ieu-b-40	rs10460960	A	G	0.8876	body mass index || id:ieu-b-40	TRUE	reported	igd
10044	3	53520140	-0.0168	0.0031	4.09996e-08	783736	ieu-b-40	rs7630080	G	A	0.07618	body mass index || id:ieu-b-40	TRUE	reported	igd
10061	3	61236462	-0.0174	0.0017	1.29987e-25	783625	ieu-b-40	rs2365389	T	C	0.4143	body mass index || id:ieu-b-40	TRUE	reported	igd
10066	3	62376645	0.0105	0.0018	4.70002e-09	679371	ieu-b-40	rs6777784	T	G	0.6221	body mass index || id:ieu-b-40	TRUE	reported	igd
10080	3	70539559	0.0149	0.0021	2.60016e-12	690829	ieu-b-40	rs11915371	C	A	0.2038	body mass index || id:ieu-b-40	TRUE	reported	igd
10102	3	78458928	-0.0174	0.0025	1.9002e-12	688250	ieu-b-40	rs6419734	C	T	0.8479	body mass index || id:ieu-b-40	TRUE	reported	igd
10105	3	78830840	-0.0106	0.0018	1.89998e-09	688490	ieu-b-40	rs1840969	A	T	0.591	body mass index || id:ieu-b-40	TRUE	reported	igd
10115	3	81808602	0.0127	0.0018	6.59933e-13	691912	ieu-b-40	rs3772882	A	C	0.3661	body mass index || id:ieu-b-40	TRUE	reported	igd
10228	3	85866335	0.0235	0.002	2.29985e-31	793383	ieu-b-40	rs2122042	T	G	0.2056	body mass index || id:ieu-b-40	TRUE	reported	igd
10300	3	88749998	-0.0108	0.0017	3.09999e-10	691851	ieu-b-40	rs13072412	A	C	0.5197	body mass index || id:ieu-b-40	TRUE	reported	igd
10382	3	108188755	0.0115	0.0018	7.19946e-11	691306	ieu-b-40	rs11917965	C	A	0.3915	body mass index || id:ieu-b-40	TRUE	reported	igd
10501	3	136300927	0.0175	0.0019	8.49963e-21	789241	ieu-b-40	rs12630999	A	G	0.7467	body mass index || id:ieu-b-40	TRUE	reported	igd
10619	3	161446055	0.0101	0.0017	5e-09	692523	ieu-b-40	rs1476322	A	G	0.569	body mass index || id:ieu-b-40	TRUE	reported	igd
10630	3	170724883	0.0152	0.0018	1.39991e-17	795515	ieu-b-40	rs8192675	C	T	0.2888	body mass index || id:ieu-b-40	TRUE	reported	igd
10635	3	173683791	-0.0108	0.0018	5.49997e-09	674163	ieu-b-40	rs2035831	C	G	0.339	body mass index || id:ieu-b-40	TRUE	reported	igd
10637	3	176341188	0.0106	0.0019	4.60002e-08	691136	ieu-b-40	rs1454148	T	C	0.2668	body mass index || id:ieu-b-40	TRUE	reported	igd
10658	3	184044433	-0.0167	0.0027	3.59998e-10	668940	ieu-b-40	rs2293605	T	C	0.1307	body mass index || id:ieu-b-40	TRUE	reported	igd
10662	3	185834499	0.0323	0.0021	1.59993e-52	778333	ieu-b-40	rs9816226	T	A	0.8199	body mass index || id:ieu-b-40	TRUE	reported	igd
10682	3	8138041	0.0103	0.0017	3.40001e-09	686099	ieu-b-40	rs1554194	C	G	0.5288	body mass index || id:ieu-b-40	TRUE	reported	igd
10683	3	11640481	0.0167	0.0025	1.69981e-11	688708	ieu-b-40	rs17776719	G	A	0.146	body mass index || id:ieu-b-40	TRUE	reported	igd
10711	3	15873407	-0.011	0.0017	3.09999e-10	690962	ieu-b-40	rs11128760	G	A	0.5974	body mass index || id:ieu-b-40	TRUE	reported	igd
10855	3	180952891	-0.0112	0.0018	2.69998e-10	688485	ieu-b-40	rs2718786	G	A	0.6192	body mass index || id:ieu-b-40	TRUE	reported	igd
10858	3	181329682	0.0148	0.0021	3.19963e-12	776837	ieu-b-40	rs6443750	C	T	0.8068	body mass index || id:ieu-b-40	TRUE	reported	igd
10877	3	183522231	-0.0124	0.0018	2.19989e-12	692268	ieu-b-40	rs263041	G	A	0.6331	body mass index || id:ieu-b-40	TRUE	reported	igd
10895	3	194863794	-0.0136	0.0019	1.39991e-12	691839	ieu-b-40	rs4677812	A	C	0.2806	body mass index || id:ieu-b-40	TRUE	reported	igd
10914	3	116937546	-0.0153	0.0023	5.50047e-11	687538	ieu-b-40	rs6804181	T	A	0.1787	body mass index || id:ieu-b-40	TRUE	reported	igd
10940	3	119618053	-0.0135	0.0023	2.1e-09	691059	ieu-b-40	rs12629015	G	A	0.1852	body mass index || id:ieu-b-40	TRUE	reported	igd
10954	3	124692689	-0.0097	0.0017	4.30002e-09	794903	ieu-b-40	rs2270778	T	C	0.5839	body mass index || id:ieu-b-40	TRUE	reported	igd
10956	3	128039895	-0.0227	0.0041	2.80001e-08	683787	ieu-b-40	rs11708733	A	G	0.04812	body mass index || id:ieu-b-40	TRUE	reported	igd
10988	3	131615881	-0.0212	0.0029	5.60015e-13	687614	ieu-b-40	rs7630302	C	G	0.09974	body mass index || id:ieu-b-40	TRUE	reported	igd
11086	3	25106437	0.0156	0.0017	3.59998e-21	789179	ieu-b-40	rs6804842	G	A	0.572	body mass index || id:ieu-b-40	TRUE	reported	igd
11107	3	35696096	0.0121	0.0018	4.49987e-11	688778	ieu-b-40	rs11129662	G	A	0.3313	body mass index || id:ieu-b-40	TRUE	reported	igd
11128	3	41334787	0.012	0.0018	2.49977e-11	689448	ieu-b-40	rs17267020	G	T	0.342	body mass index || id:ieu-b-40	TRUE	reported	igd
11153	3	45374496	-0.0116	0.0017	2.80027e-11	682633	ieu-b-40	rs4683096	G	T	0.5612	body mass index || id:ieu-b-40	TRUE	reported	igd
11289	3	52874288	0.0149	0.002	1.39991e-13	692545	ieu-b-40	rs6445538	C	T	0.2354	body mass index || id:ieu-b-40	TRUE	reported	igd
11316	3	56114861	0.0235	0.0036	4.49987e-11	787551	ieu-b-40	rs12488237	C	T	0.05227	body mass index || id:ieu-b-40	TRUE	reported	igd
11343	3	62711674	0.0137	0.0019	1.29987e-13	688452	ieu-b-40	rs538579	C	G	0.3228	body mass index || id:ieu-b-40	TRUE	reported	igd
11381	3	80649139	0.0112	0.0018	4.90004e-10	777021	ieu-b-40	rs6781254	T	C	0.3034	body mass index || id:ieu-b-40	TRUE	reported	igd
11557	3	88104411	-0.0234	0.0027	5.50047e-18	691892	ieu-b-40	rs1006896	C	A	0.1061	body mass index || id:ieu-b-40	TRUE	reported	igd
11624	3	94038085	-0.0202	0.0017	5.19996e-32	692324	ieu-b-40	rs1454687	G	C	0.5227	body mass index || id:ieu-b-40	TRUE	reported	igd
11646	3	104606144	0.0141	0.0017	4.10015e-16	692017	ieu-b-40	rs1436344	C	G	0.5922	body mass index || id:ieu-b-40	TRUE	reported	igd
11655	3	107368077	0.0137	0.0023	1.2e-09	691565	ieu-b-40	rs9810356	A	T	0.1773	body mass index || id:ieu-b-40	TRUE	reported	igd
11690	3	10027724	0.015	0.0027	2.5e-08	777038	ieu-b-40	rs17535749	A	G	0.1023	body mass index || id:ieu-b-40	TRUE	reported	igd
11745	3	154034950	0.0153	0.0017	1.39991e-18	689978	ieu-b-40	rs355777	C	G	0.4106	body mass index || id:ieu-b-40	TRUE	reported	igd
11896	3	196088464	0.0116	0.0018	1.40001e-10	690832	ieu-b-40	rs6764533	A	G	0.359	body mass index || id:ieu-b-40	TRUE	reported	igd
11898	3	18742270	0.0106	0.0019	4.49997e-08	691222	ieu-b-40	rs11128904	C	G	0.7273	body mass index || id:ieu-b-40	TRUE	reported	igd
11906	3	24927919	0.0102	0.0018	1.29999e-08	687004	ieu-b-40	rs2362777	G	T	0.6386	body mass index || id:ieu-b-40	TRUE	reported	igd
11957	3	42417982	-0.0158	0.002	1.10002e-15	690171	ieu-b-40	rs33485	T	C	0.7309	body mass index || id:ieu-b-40	TRUE	reported	igd
11983	3	44045981	-0.0131	0.0018	1.39991e-13	790499	ieu-b-40	rs3852012	A	G	0.6876	body mass index || id:ieu-b-40	TRUE	reported	igd
12030	3	49924424	0.0239	0.0017	2.39994e-44	692159	ieu-b-40	rs11713193	A	G	0.5073	body mass index || id:ieu-b-40	TRUE	reported	igd
12154	3	62100840	-0.0117	0.0019	1.6e-09	794477	ieu-b-40	rs1911746	C	T	0.7865	body mass index || id:ieu-b-40	TRUE	reported	igd
12163	3	64702275	0.0104	0.0018	1.2e-08	787291	ieu-b-40	rs4616635	G	C	0.2771	body mass index || id:ieu-b-40	TRUE	reported	igd
12165	3	66436182	0.011	0.0018	1.5e-09	690270	ieu-b-40	rs4856794	G	T	0.3486	body mass index || id:ieu-b-40	TRUE	reported	igd
12502	3	123211064	-0.0131	0.0018	1.69981e-13	677610	ieu-b-40	rs10668	T	G	0.5249	body mass index || id:ieu-b-40	TRUE	reported	igd
12522	3	12426936	-0.0177	0.0023	2.19989e-14	789318	ieu-b-40	rs10510419	T	G	0.1416	body mass index || id:ieu-b-40	TRUE	reported	igd
12674	4	89197519	0.0103	0.0017	6.1e-10	795079	ieu-b-40	rs6819344	A	C	0.4005	body mass index || id:ieu-b-40	TRUE	reported	igd
12684	4	95027784	-0.0101	0.0017	4.09996e-09	692398	ieu-b-40	rs7685048	T	C	0.4654	body mass index || id:ieu-b-40	TRUE	reported	igd
12714	4	103188709	0.047	0.0032	1.10002e-47	792045	ieu-b-40	rs13107325	T	C	0.07373	body mass index || id:ieu-b-40	TRUE	reported	igd
12738	4	130731284	-0.0141	0.0017	1.50003e-16	795263	ieu-b-40	rs4864201	C	T	0.6469	body mass index || id:ieu-b-40	TRUE	reported	igd
12768	4	143663206	0.011	0.0017	1e-10	787844	ieu-b-40	rs331949	C	T	0.3734	body mass index || id:ieu-b-40	TRUE	reported	igd
12796	4	147376805	-0.0139	0.002	4.10015e-12	691580	ieu-b-40	rs11736228	T	A	0.2587	body mass index || id:ieu-b-40	TRUE	reported	igd
12800	4	3298800	0.0176	0.0026	5.00035e-12	689307	ieu-b-40	rs2051559	C	T	0.1308	body mass index || id:ieu-b-40	TRUE	reported	igd
12836	4	25423538	-0.0131	0.0016	6.4003e-16	793477	ieu-b-40	rs6841761	T	G	0.5252	body mass index || id:ieu-b-40	TRUE	reported	igd
12865	4	44955488	0.0113	0.0018	8e-10	785117	ieu-b-40	rs17573940	G	A	0.2919	body mass index || id:ieu-b-40	TRUE	reported	igd
12906	4	55221467	0.0094	0.0016	1e-08	794161	ieu-b-40	rs1492767	T	C	0.4957	body mass index || id:ieu-b-40	TRUE	reported	igd
12941	4	68156598	0.0129	0.0023	1.89998e-08	683125	ieu-b-40	rs17767510	C	G	0.1697	body mass index || id:ieu-b-40	TRUE	reported	igd
12960	4	180167906	-0.0114	0.0017	6.29941e-11	686968	ieu-b-40	rs7683836	A	G	0.5405	body mass index || id:ieu-b-40	TRUE	reported	igd
13089	4	52927229	-0.0122	0.0019	3.89996e-10	688210	ieu-b-40	rs784944	G	A	0.7489	body mass index || id:ieu-b-40	TRUE	reported	igd
13104	4	60253877	-0.0116	0.002	5.80003e-09	674423	ieu-b-40	rs925421	G	A	0.7343	body mass index || id:ieu-b-40	TRUE	reported	igd
13135	4	89054667	-0.0188	0.0026	5.00035e-13	794889	ieu-b-40	rs4148155	G	A	0.1127	body mass index || id:ieu-b-40	TRUE	reported	igd
13151	4	95991417	-0.0115	0.0018	1.40001e-10	692539	ieu-b-40	rs1863652	A	G	0.3449	body mass index || id:ieu-b-40	TRUE	reported	igd
13169	4	102183594	0.0165	0.0024	1.29987e-11	691825	ieu-b-40	rs2850969	C	T	0.1427	body mass index || id:ieu-b-40	TRUE	reported	igd
13253	4	140881964	-0.0135	0.0018	2.19989e-13	685942	ieu-b-40	rs769674	T	A	0.3219	body mass index || id:ieu-b-40	TRUE	reported	igd
13323	4	77096118	0.0151	0.0023	3.80014e-11	794327	ieu-b-40	rs17001561	A	G	0.1573	body mass index || id:ieu-b-40	TRUE	reported	igd
13328	4	80794681	0.0135	0.0022	5.69994e-10	685776	ieu-b-40	rs7674623	T	C	0.1976	body mass index || id:ieu-b-40	TRUE	reported	igd
13337	4	91253956	0.0111	0.0017	1.09999e-10	690564	ieu-b-40	rs1903579	C	G	0.5502	body mass index || id:ieu-b-40	TRUE	reported	igd
13408	4	115124089	-0.0099	0.0017	8.70001e-09	690622	ieu-b-40	rs7694732	G	A	0.4378	body mass index || id:ieu-b-40	TRUE	reported	igd
13473	4	146040377	0.0101	0.0017	3.2e-09	793196	ieu-b-40	rs4148233	T	C	0.3717	body mass index || id:ieu-b-40	TRUE	reported	igd
13486	4	162129844	-0.0117	0.0017	1.9002e-12	791087	ieu-b-40	rs13110266	A	G	0.4065	body mass index || id:ieu-b-40	TRUE	reported	igd
13503	4	16608677	0.0094	0.0017	4.49997e-08	684480	ieu-b-40	rs1496742	A	G	0.5156	body mass index || id:ieu-b-40	TRUE	reported	igd
13570	4	44480783	-0.014	0.0022	2.19999e-10	794766	ieu-b-40	rs10009336	T	C	0.1638	body mass index || id:ieu-b-40	TRUE	reported	igd
13689	4	173584086	0.0099	0.0017	9.09997e-09	688147	ieu-b-40	rs1158684	A	G	0.5088	body mass index || id:ieu-b-40	TRUE	reported	igd
13710	4	18483405	0.0152	0.0019	1.39991e-15	636727	ieu-b-40	rs10939792	G	C	0.329	body mass index || id:ieu-b-40	TRUE	reported	igd
13724	4	20120274	0.0173	0.0026	2.60016e-11	687979	ieu-b-40	rs6849518	T	C	0.1263	body mass index || id:ieu-b-40	TRUE	reported	igd
13731	4	20260038	-0.0118	0.0019	2.59998e-10	684105	ieu-b-40	rs2874800	A	G	0.3213	body mass index || id:ieu-b-40	TRUE	reported	igd
13732	4	21010996	0.0124	0.0021	1.79999e-09	788357	ieu-b-40	rs6850639	T	C	0.2084	body mass index || id:ieu-b-40	TRUE	reported	igd
13746	4	28561990	-0.0167	0.0023	2.29985e-13	691097	ieu-b-40	rs6448587	C	A	0.1891	body mass index || id:ieu-b-40	TRUE	reported	igd
13766	4	38344189	0.016	0.0028	9.90011e-09	688681	ieu-b-40	rs12502727	G	A	0.1139	body mass index || id:ieu-b-40	TRUE	reported	igd
13772	4	38699657	-0.0143	0.0018	9.79941e-16	674149	ieu-b-40	rs3209570	A	G	0.3748	body mass index || id:ieu-b-40	TRUE	reported	igd
13804	4	45182527	0.0324	0.0016	3.40017e-86	793518	ieu-b-40	rs10938397	G	A	0.4317	body mass index || id:ieu-b-40	TRUE	reported	igd
13830	4	94409429	0.0143	0.0022	7.39946e-11	683869	ieu-b-40	rs1485038	T	C	0.7965	body mass index || id:ieu-b-40	TRUE	reported	igd
13868	4	103919065	-0.0136	0.0022	3.40001e-10	690993	ieu-b-40	rs9994654	C	A	0.1973	body mass index || id:ieu-b-40	TRUE	reported	igd
13872	4	112669571	-0.0128	0.0018	2.80027e-13	690324	ieu-b-40	rs326896	T	C	0.3925	body mass index || id:ieu-b-40	TRUE	reported	igd
13940	4	145261999	0.0108	0.0017	8.49963e-11	781303	ieu-b-40	rs6852276	G	A	0.4018	body mass index || id:ieu-b-40	TRUE	reported	igd
13958	4	55495793	-0.0128	0.0017	1.39991e-13	689263	ieu-b-40	rs6815910	A	T	0.5435	body mass index || id:ieu-b-40	TRUE	reported	igd
13987	4	67667090	0.0122	0.0022	2.19999e-08	723655	ieu-b-40	rs4860782	C	A	0.8098	body mass index || id:ieu-b-40	TRUE	reported	igd
14054	4	113313986	0.0115	0.0017	3.29989e-11	791609	ieu-b-40	rs4834272	C	T	0.3318	body mass index || id:ieu-b-40	TRUE	reported	igd
14092	4	137083193	-0.0179	0.0018	4.90004e-24	683488	ieu-b-40	rs1296328	C	A	0.5657	body mass index || id:ieu-b-40	TRUE	reported	igd
14144	4	153075491	0.0097	0.0016	4.79999e-09	794577	ieu-b-40	rs6827083	G	A	0.4309	body mass index || id:ieu-b-40	TRUE	reported	igd
14151	4	163038241	0.0129	0.0022	4.20001e-09	675963	ieu-b-40	rs17538472	T	C	0.1908	body mass index || id:ieu-b-40	TRUE	reported	igd
14158	4	171632637	-0.0164	0.0022	2.90001e-13	689573	ieu-b-40	rs1522569	G	T	0.1819	body mass index || id:ieu-b-40	TRUE	reported	igd
14207	4	25118707	0.0147	0.0025	5.80003e-09	691860	ieu-b-40	rs16876869	T	C	0.136	body mass index || id:ieu-b-40	TRUE	reported	igd
14229	4	30736301	-0.0109	0.0018	3.09999e-09	686820	ieu-b-40	rs13105058	C	T	0.6752	body mass index || id:ieu-b-40	TRUE	reported	igd
14236	4	31023610	0.0133	0.0018	1.69981e-13	686479	ieu-b-40	rs10007906	A	C	0.3603	body mass index || id:ieu-b-40	TRUE	reported	igd
14300	4	65700865	-0.0148	0.002	5.00035e-13	682451	ieu-b-40	rs11945861	A	G	0.2369	body mass index || id:ieu-b-40	TRUE	reported	igd
14346	5	60715446	-0.0127	0.0018	1.20005e-12	691904	ieu-b-40	rs6449532	T	C	0.3545	body mass index || id:ieu-b-40	TRUE	reported	igd
14379	5	63942398	0.0113	0.0017	5.40008e-11	686037	ieu-b-40	rs10461497	T	C	0.5347	body mass index || id:ieu-b-40	TRUE	reported	igd
14393	5	73151033	-0.0111	0.0019	3.29997e-09	690248	ieu-b-40	rs2973564	G	A	0.284	body mass index || id:ieu-b-40	TRUE	reported	igd
14474	5	77389973	-0.0115	0.002	8.19993e-09	691560	ieu-b-40	rs252749	A	G	0.2422	body mass index || id:ieu-b-40	TRUE	reported	igd
14482	5	77787889	0.0125	0.0022	7.39997e-09	686651	ieu-b-40	rs4704513	G	C	0.1811	body mass index || id:ieu-b-40	TRUE	reported	igd
14489	5	80841914	-0.0156	0.0019	3.90032e-17	689084	ieu-b-40	rs10942267	G	A	0.3088	body mass index || id:ieu-b-40	TRUE	reported	igd
14521	5	87697533	-0.0204	0.002	6.4998e-25	792455	ieu-b-40	rs6870983	T	C	0.2177	body mass index || id:ieu-b-40	TRUE	reported	igd
14537	5	88799143	0.0137	0.0018	1.39991e-14	692118	ieu-b-40	rs16867703	G	T	0.3656	body mass index || id:ieu-b-40	TRUE	reported	igd
14539	5	92415111	-0.0121	0.0018	1.10002e-11	691741	ieu-b-40	rs2009416	T	C	0.361	body mass index || id:ieu-b-40	TRUE	reported	igd
14573	5	102053558	0.0101	0.0017	1e-09	794152	ieu-b-40	rs4703019	A	G	0.4097	body mass index || id:ieu-b-40	TRUE	reported	igd
14602	5	106910910	0.0132	0.0024	2.69998e-08	691439	ieu-b-40	rs12519552	G	A	0.1551	body mass index || id:ieu-b-40	TRUE	reported	igd
14662	5	108699161	0.0097	0.0017	2e-08	691380	ieu-b-40	rs11738695	A	C	0.586	body mass index || id:ieu-b-40	TRUE	reported	igd
14669	5	112176756	-0.0126	0.002	1.7e-10	782145	ieu-b-40	rs459552	A	T	0.7691	body mass index || id:ieu-b-40	TRUE	reported	igd
14692	5	152519088	-0.0113	0.0019	4e-09	690036	ieu-b-40	rs294704	T	G	0.7239	body mass index || id:ieu-b-40	TRUE	reported	igd
14789	5	130378027	-0.013	0.0021	3.29997e-10	683063	ieu-b-40	rs1363695	T	C	0.2322	body mass index || id:ieu-b-40	TRUE	reported	igd
14793	5	133864599	-0.0125	0.0017	4.30031e-14	792745	ieu-b-40	rs329122	A	G	0.4226	body mass index || id:ieu-b-40	TRUE	reported	igd
14796	5	137671026	0.0127	0.0023	2.1e-08	692112	ieu-b-40	rs4835778	G	A	0.1797	body mass index || id:ieu-b-40	TRUE	reported	igd
14805	5	141720261	-0.0103	0.0018	1.5e-08	691647	ieu-b-40	rs4912637	A	G	0.3461	body mass index || id:ieu-b-40	TRUE	reported	igd
14810	5	3488462	0.0125	0.0017	4.60045e-13	690830	ieu-b-40	rs16871902	A	G	0.4877	body mass index || id:ieu-b-40	TRUE	reported	igd
14876	5	74253864	-0.0104	0.0018	4.20001e-09	685037	ieu-b-40	rs6898812	T	G	0.4411	body mass index || id:ieu-b-40	TRUE	reported	igd
14980	5	81131428	-0.0164	0.0029	2.1e-08	687922	ieu-b-40	rs10514222	G	A	0.09401	body mass index || id:ieu-b-40	TRUE	reported	igd
15030	5	94206202	0.0129	0.002	1.89998e-10	682583	ieu-b-40	rs159032	T	C	0.2439	body mass index || id:ieu-b-40	TRUE	reported	igd
15080	5	103945178	0.0096	0.0017	2.5e-08	692354	ieu-b-40	rs2161097	T	C	0.4436	body mass index || id:ieu-b-40	TRUE	reported	igd
15163	5	119372533	-0.0114	0.0016	1.99986e-12	794525	ieu-b-40	rs6595205	G	C	0.5305	body mass index || id:ieu-b-40	TRUE	reported	igd
15226	5	142862611	-0.01	0.0018	1.5e-08	674502	ieu-b-40	rs17100323	G	C	0.5703	body mass index || id:ieu-b-40	TRUE	reported	igd
15233	5	144484261	0.0141	0.0019	2.90001e-14	683650	ieu-b-40	rs2190788	T	G	0.3106	body mass index || id:ieu-b-40	TRUE	reported	igd
15339	5	124330522	0.0125	0.0017	6.70039e-14	776397	ieu-b-40	rs6864049	G	A	0.5394	body mass index || id:ieu-b-40	TRUE	reported	igd
15366	5	139712239	0.0109	0.0017	4e-10	685481	ieu-b-40	rs2282802	A	G	0.5554	body mass index || id:ieu-b-40	TRUE	reported	igd
15412	5	168192944	-0.0102	0.0018	1.79999e-08	686107	ieu-b-40	rs1014194	C	A	0.3566	body mass index || id:ieu-b-40	TRUE	reported	igd
15459	5	173337853	-0.0106	0.0018	3.40001e-09	775102	ieu-b-40	rs17695092	G	T	0.3084	body mass index || id:ieu-b-40	TRUE	reported	igd
15463	5	176527577	-0.0111	0.0018	4.09996e-10	734744	ieu-b-40	rs6556301	T	G	0.3596	body mass index || id:ieu-b-40	TRUE	reported	igd
15515	5	63020706	0.014	0.0017	5.50047e-17	747347	ieu-b-40	rs1503526	C	T	0.4838	body mass index || id:ieu-b-40	TRUE	reported	igd
15525	5	66191971	0.0118	0.0019	6.4e-10	690884	ieu-b-40	rs460799	G	A	0.7319	body mass index || id:ieu-b-40	TRUE	reported	igd
15590	5	75003678	-0.0265	0.0016	1.59993e-58	795430	ieu-b-40	rs2307111	C	T	0.3962	body mass index || id:ieu-b-40	TRUE	reported	igd
15669	5	87978252	0.0331	0.0026	7.59976e-38	687944	ieu-b-40	rs16903285	C	T	0.1407	body mass index || id:ieu-b-40	TRUE	reported	igd
15704	5	95728898	0.0175	0.0019	1.50003e-19	691708	ieu-b-40	rs6235	G	C	0.2702	body mass index || id:ieu-b-40	TRUE	reported	igd
15736	5	105876806	0.0117	0.0018	6.59933e-11	692540	ieu-b-40	rs11739877	T	C	0.6118	body mass index || id:ieu-b-40	TRUE	reported	igd
15815	5	115710803	-0.0109	0.0018	3.40001e-09	689250	ieu-b-40	rs6594967	C	T	0.3274	body mass index || id:ieu-b-40	TRUE	reported	igd
15822	5	27185904	-0.0117	0.0019	1e-09	688609	ieu-b-40	rs4518345	A	G	0.2842	body mass index || id:ieu-b-40	TRUE	reported	igd
15835	5	43191033	0.0148	0.0018	9.09913e-16	690164	ieu-b-40	rs7730004	T	C	0.6693	body mass index || id:ieu-b-40	TRUE	reported	igd
15853	5	50914726	0.0364	0.0046	2.19989e-15	789640	ieu-b-40	rs12189178	T	C	0.03783	body mass index || id:ieu-b-40	TRUE	reported	igd
15855	5	53272664	-0.0103	0.0018	5.19996e-09	789716	ieu-b-40	rs4865796	A	G	0.6908	body mass index || id:ieu-b-40	TRUE	reported	igd
15896	5	64168193	-0.0119	0.0016	2.29985e-13	794305	ieu-b-40	rs2367112	G	T	0.4919	body mass index || id:ieu-b-40	TRUE	reported	igd
15903	5	71494931	-0.0232	0.004	8.10009e-09	724781	ieu-b-40	rs13153166	C	A	0.04525	body mass index || id:ieu-b-40	TRUE	reported	igd
16019	5	86769015	0.041	0.0056	1.99986e-13	681360	ieu-b-40	rs323742	T	A	0.02789	body mass index || id:ieu-b-40	TRUE	reported	igd
16086	5	95861012	-0.0123	0.0017	1.10002e-13	792278	ieu-b-40	rs11951673	T	C	0.3941	body mass index || id:ieu-b-40	TRUE	reported	igd
16116	5	106385815	-0.0133	0.002	6.4003e-11	706550	ieu-b-40	rs13168288	G	A	0.2503	body mass index || id:ieu-b-40	TRUE	reported	igd
16124	5	106727006	0.0132	0.0022	4e-09	684020	ieu-b-40	rs252819	T	C	0.8145	body mass index || id:ieu-b-40	TRUE	reported	igd
16175	5	113987898	0.0121	0.0021	3.59998e-09	690061	ieu-b-40	rs1402025	C	T	0.2267	body mass index || id:ieu-b-40	TRUE	reported	igd
16216	5	122734005	-0.0133	0.0016	3.29989e-16	794825	ieu-b-40	rs13184896	T	G	0.4346	body mass index || id:ieu-b-40	TRUE	reported	igd
16263	5	153138042	-0.0175	0.0027	1.29999e-10	692520	ieu-b-40	rs10058464	A	C	0.1119	body mass index || id:ieu-b-40	TRUE	reported	igd
16293	5	165185571	-0.0097	0.0017	1.89998e-08	683127	ieu-b-40	rs7727781	C	T	0.4795	body mass index || id:ieu-b-40	TRUE	reported	igd
16341	5	172925741	-0.0098	0.0017	1.79999e-08	687952	ieu-b-40	rs254800	G	T	0.4792	body mass index || id:ieu-b-40	TRUE	reported	igd
16355	5	17276986	-0.0127	0.0023	4.60002e-08	683103	ieu-b-40	rs298563	C	T	0.8193	body mass index || id:ieu-b-40	TRUE	reported	igd
16376	5	59208302	0.0098	0.0017	1.29999e-08	690684	ieu-b-40	rs6879326	C	T	0.5047	body mass index || id:ieu-b-40	TRUE	reported	igd
16534	5	86131060	0.0119	0.0021	2.80001e-08	691621	ieu-b-40	rs13159555	G	A	0.2137	body mass index || id:ieu-b-40	TRUE	reported	igd
16536	5	86172206	-0.0099	0.0017	9.49992e-09	686324	ieu-b-40	rs10942476	A	G	0.5107	body mass index || id:ieu-b-40	TRUE	reported	igd
16644	5	107439012	-0.0266	0.0023	7.10068e-30	681695	ieu-b-40	rs40067	A	G	0.1713	body mass index || id:ieu-b-40	TRUE	reported	igd
16676	5	111301546	0.0108	0.0019	7.10003e-09	688531	ieu-b-40	rs9326846	G	A	0.311	body mass index || id:ieu-b-40	TRUE	reported	igd
16686	5	112889374	0.0123	0.0022	2.39999e-08	685172	ieu-b-40	rs10071816	A	G	0.1941	body mass index || id:ieu-b-40	TRUE	reported	igd
16704	5	139080745	0.0192	0.0023	2.90001e-16	773762	ieu-b-40	rs13174863	G	A	0.1548	body mass index || id:ieu-b-40	TRUE	reported	igd
16705	5	140992235	0.0095	0.0017	3.79997e-08	690704	ieu-b-40	rs3844598	G	A	0.521	body mass index || id:ieu-b-40	TRUE	reported	igd
16744	5	153537893	-0.0166	0.0016	2.19989e-24	795302	ieu-b-40	rs7715256	T	G	0.5781	body mass index || id:ieu-b-40	TRUE	reported	igd
16750	5	158271680	0.0118	0.002	2.39999e-09	688085	ieu-b-40	rs17056301	C	T	0.2636	body mass index || id:ieu-b-40	TRUE	reported	igd
16751	5	164600151	-0.0098	0.0017	1.7e-08	685314	ieu-b-40	rs189843	C	G	0.5557	body mass index || id:ieu-b-40	TRUE	reported	igd
16753	5	167352783	0.0133	0.0022	1.2e-09	683675	ieu-b-40	rs248139	A	G	0.1933	body mass index || id:ieu-b-40	TRUE	reported	igd
16782	5	170459675	0.0168	0.0018	4.49987e-20	792975	ieu-b-40	rs7730898	A	G	0.729	body mass index || id:ieu-b-40	TRUE	reported	igd
16824	6	9510030	-0.0108	0.0017	4.20001e-10	771669	ieu-b-40	rs9463175	T	C	0.3483	body mass index || id:ieu-b-40	TRUE	reported	igd
16843	6	23868594	0.0113	0.0019	9.90011e-10	688880	ieu-b-40	rs1511471	A	G	0.3174	body mass index || id:ieu-b-40	TRUE	reported	igd
16872	6	26640283	0.0111	0.0018	4.60002e-10	692580	ieu-b-40	rs2451746	C	G	0.631	body mass index || id:ieu-b-40	TRUE	reported	igd
16876	6	31082361	-0.0131	0.0023	9.29994e-09	793964	ieu-b-40	rs6917517	T	C	0.1603	body mass index || id:ieu-b-40	TRUE	reported	igd
16880	6	31892592	-0.0267	0.0033	1.59993e-15	679278	ieu-b-40	rs498240	A	G	0.0656	body mass index || id:ieu-b-40	TRUE	reported	igd
16903	6	34246714	0.0149	0.0025	1.29999e-09	690271	ieu-b-40	rs7770443	A	C	0.1534	body mass index || id:ieu-b-40	TRUE	reported	igd
16946	6	35039188	-0.0121	0.0018	1.39991e-11	691544	ieu-b-40	rs820071	T	G	0.3485	body mass index || id:ieu-b-40	TRUE	reported	igd
16966	6	41825590	-0.0146	0.0025	2.90001e-09	795378	ieu-b-40	rs6901756	C	T	0.1221	body mass index || id:ieu-b-40	TRUE	reported	igd
16970	6	44805214	0.0104	0.0019	2.99999e-08	691300	ieu-b-40	rs857601	T	G	0.7189	body mass index || id:ieu-b-40	TRUE	reported	igd
16988	6	46398004	0.0129	0.0017	6.79986e-14	689945	ieu-b-40	rs1554790	G	C	0.4819	body mass index || id:ieu-b-40	TRUE	reported	igd
16995	6	50014656	0.0182	0.0032	1.09999e-08	684039	ieu-b-40	rs1408487	T	C	0.07542	body mass index || id:ieu-b-40	TRUE	reported	igd
17023	6	50803050	0.0409	0.0021	9.30037e-84	795612	ieu-b-40	rs987237	G	A	0.1803	body mass index || id:ieu-b-40	TRUE	reported	igd
17089	6	51799902	0.0151	0.0019	2.39994e-15	688135	ieu-b-40	rs9395747	G	T	0.3005	body mass index || id:ieu-b-40	TRUE	reported	igd
17101	6	55013291	0.0108	0.0019	6.59994e-09	678491	ieu-b-40	rs9475173	A	G	0.6535	body mass index || id:ieu-b-40	TRUE	reported	igd
17153	6	70357368	-0.0126	0.0021	1.89998e-09	691716	ieu-b-40	rs7761673	A	T	0.2058	body mass index || id:ieu-b-40	TRUE	reported	igd
17169	6	97385975	-0.0105	0.0018	7.29995e-09	689962	ieu-b-40	rs17448885	G	C	0.3463	body mass index || id:ieu-b-40	TRUE	reported	igd
17197	6	98539519	-0.0146	0.0017	1.9002e-18	794597	ieu-b-40	rs901630	T	C	0.3973	body mass index || id:ieu-b-40	TRUE	reported	igd
17234	6	104805862	0.0165	0.0021	1.69981e-14	692226	ieu-b-40	rs155510	T	G	0.8088	body mass index || id:ieu-b-40	TRUE	reported	igd
17268	6	120213880	0.0145	0.0017	6.79986e-17	791053	ieu-b-40	rs2357760	A	G	0.6754	body mass index || id:ieu-b-40	TRUE	reported	igd
17293	6	160774441	0.0112	0.0017	1.59993e-11	770999	ieu-b-40	rs486359	C	G	0.4853	body mass index || id:ieu-b-40	TRUE	reported	igd
17311	6	163033350	-0.0236	0.0025	5.90065e-21	792699	ieu-b-40	rs13191362	G	A	0.1198	body mass index || id:ieu-b-40	TRUE	reported	igd
17323	6	163817911	-0.0106	0.0017	1.89998e-10	790296	ieu-b-40	rs9364687	T	G	0.4114	body mass index || id:ieu-b-40	TRUE	reported	igd
17325	6	130354855	-0.0109	0.0018	7.59994e-10	793655	ieu-b-40	rs9388766	C	T	0.7122	body mass index || id:ieu-b-40	TRUE	reported	igd
17345	6	143185683	-0.0121	0.0017	2.99985e-12	690961	ieu-b-40	rs765875	T	C	0.4808	body mass index || id:ieu-b-40	TRUE	reported	igd
17372	6	155987825	0.012	0.0021	1.7e-08	688072	ieu-b-40	rs9478671	G	A	0.2087	body mass index || id:ieu-b-40	TRUE	reported	igd
17376	6	5977833	0.0108	0.0019	1e-08	682316	ieu-b-40	rs1885728	A	G	0.6787	body mass index || id:ieu-b-40	TRUE	reported	igd
17422	6	26100023	-0.0139	0.0019	3.80014e-13	790405	ieu-b-40	rs1150659	A	G	0.2254	body mass index || id:ieu-b-40	TRUE	reported	igd
17464	6	34579431	0.0249	0.0018	1.39991e-45	789647	ieu-b-40	rs2744974	T	C	0.338	body mass index || id:ieu-b-40	TRUE	reported	igd
17517	6	42676480	-0.0122	0.0017	1.29987e-12	687917	ieu-b-40	rs9349239	G	A	0.508	body mass index || id:ieu-b-40	TRUE	reported	igd
17519	6	43757896	-0.0131	0.0017	1.29987e-14	757136	ieu-b-40	rs998584	A	C	0.4775	body mass index || id:ieu-b-40	TRUE	reported	igd
17581	6	53752062	0.0106	0.0018	4e-09	690691	ieu-b-40	rs9296723	C	T	0.3616	body mass index || id:ieu-b-40	TRUE	reported	igd
17582	6	56810539	-0.0132	0.0023	6.59994e-09	688748	ieu-b-40	rs1020548	A	G	0.8344	body mass index || id:ieu-b-40	TRUE	reported	igd
17589	6	64159064	0.011	0.0017	1.6e-10	690422	ieu-b-40	rs9361779	A	C	0.5572	body mass index || id:ieu-b-40	TRUE	reported	igd
17626	6	73742334	-0.0118	0.0019	5.60003e-10	690769	ieu-b-40	rs6921533	C	T	0.7118	body mass index || id:ieu-b-40	TRUE	reported	igd
17771	6	124925032	0.0139	0.002	1.20005e-11	685199	ieu-b-40	rs2875762	C	G	0.2473	body mass index || id:ieu-b-40	TRUE	reported	igd
17945	6	164102214	0.0099	0.0018	3.29997e-08	792719	ieu-b-40	rs9356132	C	T	0.3166	body mass index || id:ieu-b-40	TRUE	reported	igd
17948	6	12124855	-0.0139	0.0017	4.60045e-16	795595	ieu-b-40	rs2228213	A	G	0.3481	body mass index || id:ieu-b-40	TRUE	reported	igd
17954	6	13189275	-0.0121	0.0018	1e-11	786723	ieu-b-40	rs9367368	C	T	0.3033	body mass index || id:ieu-b-40	TRUE	reported	igd
18005	6	31892641	0.0207	0.0028	1.59993e-13	790710	ieu-b-40	rs9267677	C	T	0.1012	body mass index || id:ieu-b-40	TRUE	reported	igd
18019	6	33771673	-0.016	0.002	5.10035e-15	687785	ieu-b-40	rs2281819	A	T	0.2302	body mass index || id:ieu-b-40	TRUE	reported	igd
18160	6	83433228	0.0147	0.0016	1.80011e-19	783533	ieu-b-40	rs9294260	A	G	0.4731	body mass index || id:ieu-b-40	TRUE	reported	igd
18170	6	93913200	-0.0103	0.0017	6.80002e-10	786661	ieu-b-40	rs1324110	C	G	0.4391	body mass index || id:ieu-b-40	TRUE	reported	igd
18245	6	104493098	-0.0096	0.0017	4.30002e-08	691422	ieu-b-40	rs6919443	A	G	0.4163	body mass index || id:ieu-b-40	TRUE	reported	igd
18309	6	129408564	0.0099	0.0018	4.20001e-08	673440	ieu-b-40	rs4538727	G	A	0.599	body mass index || id:ieu-b-40	TRUE	reported	igd
18324	6	131898208	0.0158	0.0022	3.10027e-13	795598	ieu-b-40	rs2246012	C	T	0.1628	body mass index || id:ieu-b-40	TRUE	reported	igd
18329	6	137675541	0.0152	0.0024	2.69998e-10	790570	ieu-b-40	rs13201877	G	A	0.1399	body mass index || id:ieu-b-40	TRUE	reported	igd
18356	6	154309808	0.0172	0.0025	2.19989e-12	794584	ieu-b-40	rs10499276	T	C	0.1242	body mass index || id:ieu-b-40	TRUE	reported	igd
18369	6	50655314	0.0245	0.0043	1.7e-08	726011	ieu-b-40	rs280329	T	C	0.95305	body mass index || id:ieu-b-40	TRUE	reported	igd
18488	6	20487250	-0.0104	0.0017	7.69999e-10	780574	ieu-b-40	rs3806116	G	T	0.6168	body mass index || id:ieu-b-40	TRUE	reported	igd
18490	6	20705590	-0.0138	0.0021	8.9002e-11	790084	ieu-b-40	rs11753081	G	T	0.1749	body mass index || id:ieu-b-40	TRUE	reported	igd
18496	6	21919387	-0.0122	0.0018	2.90001e-11	690649	ieu-b-40	rs7760082	A	G	0.6646	body mass index || id:ieu-b-40	TRUE	reported	igd
18503	6	24848086	-0.0144	0.0024	1.6e-09	692399	ieu-b-40	rs3813680	G	A	0.1562	body mass index || id:ieu-b-40	TRUE	reported	igd
18612	6	40371918	0.0213	0.0019	1.10002e-29	692405	ieu-b-40	rs1579557	T	C	0.2998	body mass index || id:ieu-b-40	TRUE	reported	igd
18614	6	41133806	0.0105	0.0016	1.6e-10	790069	ieu-b-40	rs7748777	A	G	0.4587	body mass index || id:ieu-b-40	TRUE	reported	igd
18795	6	73922654	-0.0231	0.0035	2.39994e-11	789356	ieu-b-40	rs9688431	C	T	0.06034	body mass index || id:ieu-b-40	TRUE	reported	igd
18810	6	87606842	-0.0111	0.0018	1.2e-09	673714	ieu-b-40	rs1853639	A	G	0.6363	body mass index || id:ieu-b-40	TRUE	reported	igd
18811	6	90296588	-0.0112	0.0017	1.2e-10	683953	ieu-b-40	rs9362662	G	A	0.5201	body mass index || id:ieu-b-40	TRUE	reported	igd
18857	6	100600097	0.013	0.0019	7.39946e-12	793904	ieu-b-40	rs17789218	C	T	0.2392	body mass index || id:ieu-b-40	TRUE	reported	igd
18936	6	126089285	0.0114	0.0017	3.10027e-11	692069	ieu-b-40	rs13209968	C	G	0.5177	body mass index || id:ieu-b-40	TRUE	reported	igd
18971	6	144277568	0.0102	0.0019	4.09996e-08	688591	ieu-b-40	rs9321951	C	T	0.6833	body mass index || id:ieu-b-40	TRUE	reported	igd
18977	6	153381622	0.0135	0.0018	5.00035e-14	791606	ieu-b-40	rs2185027	C	A	0.2968	body mass index || id:ieu-b-40	TRUE	reported	igd
19044	6	18497348	0.0226	0.0039	5.19996e-09	679164	ieu-b-40	rs17805532	T	C	0.05788	body mass index || id:ieu-b-40	TRUE	reported	igd
19046	6	19078274	0.012	0.0022	3.40001e-08	689031	ieu-b-40	rs2842385	G	A	0.1981	body mass index || id:ieu-b-40	TRUE	reported	igd
19167	6	38214150	-0.0143	0.0024	4.20001e-09	690716	ieu-b-40	rs17757975	C	T	0.1482	body mass index || id:ieu-b-40	TRUE	reported	igd
19266	6	51152988	0.0159	0.0018	3.80014e-19	681168	ieu-b-40	rs2478879	A	G	0.6054	body mass index || id:ieu-b-40	TRUE	reported	igd
19373	6	97753223	-0.0152	0.0018	1.39991e-16	686531	ieu-b-40	rs13209872	C	G	0.3403	body mass index || id:ieu-b-40	TRUE	reported	igd
19415	6	100987009	0.0113	0.0017	5.40008e-11	689836	ieu-b-40	rs12206564	C	T	0.495	body mass index || id:ieu-b-40	TRUE	reported	igd
19451	6	108996963	0.0175	0.0018	1.39991e-22	792474	ieu-b-40	rs3800229	T	G	0.7123	body mass index || id:ieu-b-40	TRUE	reported	igd
19455	6	119526350	0.0103	0.0017	2.80001e-09	690131	ieu-b-40	rs9489622	A	G	0.516	body mass index || id:ieu-b-40	TRUE	reported	igd
19499	6	141494602	0.0116	0.0019	1.40001e-09	785058	ieu-b-40	rs11754747	T	C	0.2608	body mass index || id:ieu-b-40	TRUE	reported	igd
19526	6	156670838	0.0119	0.002	1.40001e-09	691528	ieu-b-40	rs9397927	G	C	0.263	body mass index || id:ieu-b-40	TRUE	reported	igd
19581	7	113353254	-0.0157	0.0017	1.69981e-19	688960	ieu-b-40	rs13227658	T	C	0.5534	body mass index || id:ieu-b-40	TRUE	reported	igd
19616	7	122052524	0.0094	0.0017	3.50002e-08	771110	ieu-b-40	rs3807875	G	A	0.3713	body mass index || id:ieu-b-40	TRUE	reported	igd
19633	7	150638484	-0.0141	0.0019	1.29987e-13	794299	ieu-b-40	rs2907948	A	G	0.2427	body mass index || id:ieu-b-40	TRUE	reported	igd
19643	7	19778086	-0.0157	0.0027	8.30004e-09	544806	ieu-b-40	rs10263780	A	G	0.139	body mass index || id:ieu-b-40	TRUE	reported	igd
19753	7	70040558	0.0127	0.0018	4.60045e-13	686820	ieu-b-40	rs4718966	T	C	0.4183	body mass index || id:ieu-b-40	TRUE	reported	igd
19767	7	75101065	-0.0221	0.0018	2.09991e-35	668894	ieu-b-40	rs17207196	T	C	0.4118	body mass index || id:ieu-b-40	TRUE	reported	igd
19879	7	114332246	0.0132	0.0017	2.09991e-14	691748	ieu-b-40	rs12705977	T	G	0.4551	body mass index || id:ieu-b-40	TRUE	reported	igd
19896	7	121964349	0.0117	0.0016	1.50003e-12	794654	ieu-b-40	rs1899689	T	C	0.3986	body mass index || id:ieu-b-40	TRUE	reported	igd
19902	7	137435925	0.0121	0.0019	3.09999e-10	683565	ieu-b-40	rs7802342	G	T	0.2896	body mass index || id:ieu-b-40	TRUE	reported	igd
19907	7	147674678	-0.0107	0.0018	1.2e-09	690936	ieu-b-40	rs10243319	C	T	0.3939	body mass index || id:ieu-b-40	TRUE	reported	igd
19923	7	17287106	0.01	0.0017	3.50002e-09	794218	ieu-b-40	rs6968554	G	A	0.6398	body mass index || id:ieu-b-40	TRUE	reported	igd
19962	7	32831628	-0.0102	0.0018	9.69996e-09	692185	ieu-b-40	rs7801551	C	T	0.3568	body mass index || id:ieu-b-40	TRUE	reported	igd
20014	7	69598328	0.0139	0.002	6.20012e-12	637868	ieu-b-40	rs1035010	T	C	0.2566	body mass index || id:ieu-b-40	TRUE	reported	igd
20060	7	79061837	-0.0109	0.0019	4.70002e-09	689364	ieu-b-40	rs10259665	G	A	0.6871	body mass index || id:ieu-b-40	TRUE	reported	igd
20091	7	1273845	0.0129	0.0023	3.29997e-08	610254	ieu-b-40	rs10275044	T	A	0.7925	body mass index || id:ieu-b-40	TRUE	reported	igd
20100	7	2103668	-0.0144	0.0019	1.20005e-13	791735	ieu-b-40	rs6461115	G	A	0.2285	body mass index || id:ieu-b-40	TRUE	reported	igd
20102	7	3125220	0.0158	0.0025	3.59998e-10	692509	ieu-b-40	rs4722398	T	C	0.1336	body mass index || id:ieu-b-40	TRUE	reported	igd
20104	7	6718674	0.0115	0.0019	1.40001e-09	689911	ieu-b-40	rs1830074	C	T	0.288	body mass index || id:ieu-b-40	TRUE	reported	igd
20107	7	21470536	-0.011	0.0018	1.89998e-09	681704	ieu-b-40	rs40245	T	A	0.6409	body mass index || id:ieu-b-40	TRUE	reported	igd
20110	7	24354300	0.0115	0.0017	3.90032e-11	687289	ieu-b-40	rs4307239	G	A	0.4578	body mass index || id:ieu-b-40	TRUE	reported	igd
20120	7	27231762	-0.0151	0.0021	1.80011e-12	784309	ieu-b-40	rs4722672	T	C	0.8151	body mass index || id:ieu-b-40	TRUE	reported	igd
20122	7	28196413	0.0109	0.0016	1.99986e-11	793909	ieu-b-40	rs849135	A	G	0.4914	body mass index || id:ieu-b-40	TRUE	reported	igd
20170	7	39444551	-0.0114	0.0018	4.09996e-10	688834	ieu-b-40	rs10259786	G	A	0.3537	body mass index || id:ieu-b-40	TRUE	reported	igd
20185	7	44804225	-0.0135	0.0018	4.30031e-14	681639	ieu-b-40	rs2289379	T	C	0.398	body mass index || id:ieu-b-40	TRUE	reported	igd
20202	7	50564204	-0.0127	0.0017	1.99986e-13	687535	ieu-b-40	rs3807566	T	G	0.443	body mass index || id:ieu-b-40	TRUE	reported	igd
20242	7	77055885	-0.0116	0.0016	1.80011e-12	787152	ieu-b-40	rs740157	G	A	0.5678	body mass index || id:ieu-b-40	TRUE	reported	igd
20293	7	103417557	0.0169	0.0017	2.99985e-22	684574	ieu-b-40	rs11496125	T	C	0.4212	body mass index || id:ieu-b-40	TRUE	reported	igd
20327	7	113028634	-0.0162	0.0018	3.59998e-20	678792	ieu-b-40	rs2396625	A	T	0.4338	body mass index || id:ieu-b-40	TRUE	reported	igd
20380	7	126721231	0.0127	0.0021	3.09999e-09	691773	ieu-b-40	rs2283093	T	C	0.2066	body mass index || id:ieu-b-40	TRUE	reported	igd
20475	7	130408415	-0.0249	0.0045	3.09999e-08	671584	ieu-b-40	rs7779498	T	C	0.03859	body mass index || id:ieu-b-40	TRUE	reported	igd
20477	7	130466854	-0.0096	0.0016	5.1e-09	795592	ieu-b-40	rs972283	G	A	0.5151	body mass index || id:ieu-b-40	TRUE	reported	igd
20525	7	32369148	-0.0152	0.0018	2.60016e-17	681296	ieu-b-40	rs215634	G	A	0.6212	body mass index || id:ieu-b-40	TRUE	reported	igd
20542	7	39058577	0.017	0.0027	1.89998e-10	689651	ieu-b-40	rs702820	C	T	0.1156	body mass index || id:ieu-b-40	TRUE	reported	igd
20607	7	71437104	-0.0135	0.002	4.40048e-12	691758	ieu-b-40	rs12538435	G	A	0.2603	body mass index || id:ieu-b-40	TRUE	reported	igd
20616	7	74104706	-0.0107	0.0018	5.1e-09	671551	ieu-b-40	rs2527380	C	T	0.6573	body mass index || id:ieu-b-40	TRUE	reported	igd
20628	7	77417584	0.0103	0.0016	2.19999e-10	795359	ieu-b-40	rs1544459	C	T	0.4536	body mass index || id:ieu-b-40	TRUE	reported	igd
20635	7	78121458	0.0109	0.0017	3.40001e-10	682488	ieu-b-40	rs7805441	T	C	0.5092	body mass index || id:ieu-b-40	TRUE	reported	igd
20692	7	109173130	-0.0106	0.0018	2.19999e-09	633568	ieu-b-40	rs1524277	T	C	0.519	body mass index || id:ieu-b-40	TRUE	reported	igd
20761	7	127831580	0.0102	0.0017	2.30001e-09	758144	ieu-b-40	rs896183	A	G	0.4159	body mass index || id:ieu-b-40	TRUE	reported	igd
20777	7	138794618	-0.0197	0.0029	1.10002e-11	676265	ieu-b-40	rs7811342	C	T	0.1058	body mass index || id:ieu-b-40	TRUE	reported	igd
20785	7	6418275	0.0164	0.0025	1.09999e-10	685477	ieu-b-40	rs7784465	C	T	0.1393	body mass index || id:ieu-b-40	TRUE	reported	igd
20797	7	26856230	0.0156	0.0025	4.79999e-10	688928	ieu-b-40	rs213533	C	A	0.143	body mass index || id:ieu-b-40	TRUE	reported	igd
20831	7	37714304	0.0097	0.0017	2.59998e-08	794691	ieu-b-40	rs2717926	T	C	0.6624	body mass index || id:ieu-b-40	TRUE	reported	igd
20853	7	44553496	0.0117	0.0021	2e-08	790096	ieu-b-40	rs217433	C	T	0.2053	body mass index || id:ieu-b-40	TRUE	reported	igd
20865	7	49616203	0.0133	0.0017	1.39991e-15	790551	ieu-b-40	rs10269783	A	G	0.3896	body mass index || id:ieu-b-40	TRUE	reported	igd
20916	7	76608143	-0.0257	0.0023	4.90004e-28	678119	ieu-b-40	rs2245368	T	C	0.8256	body mass index || id:ieu-b-40	TRUE	reported	igd
20925	7	77829768	-0.0156	0.0018	4.90004e-18	692290	ieu-b-40	rs1852006	A	G	0.3519	body mass index || id:ieu-b-40	TRUE	reported	igd
20929	7	86260816	0.0107	0.0018	2.80001e-09	691882	ieu-b-40	rs802460	T	C	0.6555	body mass index || id:ieu-b-40	TRUE	reported	igd
20942	7	93241640	0.0139	0.0018	1e-14	690830	ieu-b-40	rs7780752	C	T	0.36	body mass index || id:ieu-b-40	TRUE	reported	igd
20954	7	99064466	-0.0204	0.0024	3.50026e-17	692233	ieu-b-40	rs13240600	G	A	0.1552	body mass index || id:ieu-b-40	TRUE	reported	igd
21136	8	89408196	-0.0121	0.0019	9.30037e-11	684335	ieu-b-40	rs2174367	T	G	0.3136	body mass index || id:ieu-b-40	TRUE	reported	igd
21165	8	106368050	0.0096	0.0017	2.5e-08	690198	ieu-b-40	rs1021066	G	T	0.5237	body mass index || id:ieu-b-40	TRUE	reported	igd
21675	8	15173560	0.0148	0.0027	2.5e-08	688662	ieu-b-40	rs7009017	C	G	0.1203	body mass index || id:ieu-b-40	TRUE	reported	igd
21690	8	23389571	-0.0158	0.0024	5.30029e-11	789828	ieu-b-40	rs11781222	C	T	0.1286	body mass index || id:ieu-b-40	TRUE	reported	igd
21710	8	32400115	0.0104	0.0017	4.90004e-10	785343	ieu-b-40	rs7826312	C	T	0.5879	body mass index || id:ieu-b-40	TRUE	reported	igd
21712	8	33348104	0.0104	0.0018	3.79997e-09	692576	ieu-b-40	rs2732275	A	G	0.616	body mass index || id:ieu-b-40	TRUE	reported	igd
22153	8	15536311	0.0146	0.0022	5.00035e-11	688326	ieu-b-40	rs2543132	C	G	0.8134	body mass index || id:ieu-b-40	TRUE	reported	igd
22164	8	28021769	0.0175	0.0026	7.00003e-12	687705	ieu-b-40	rs1982441	T	G	0.1381	body mass index || id:ieu-b-40	TRUE	reported	igd
22169	8	28118130	0.0113	0.0017	1.2e-10	683658	ieu-b-40	rs2100814	A	G	0.4103	body mass index || id:ieu-b-40	TRUE	reported	igd
22191	8	38332318	0.0097	0.0017	2.39999e-08	691753	ieu-b-40	rs881301	C	T	0.4182	body mass index || id:ieu-b-40	TRUE	reported	igd
22268	8	67202787	-0.014	0.002	1.69981e-12	685108	ieu-b-40	rs16932761	A	G	0.2542	body mass index || id:ieu-b-40	TRUE	reported	igd
22353	8	87519542	0.0109	0.0017	2.5e-10	691635	ieu-b-40	rs7006629	T	C	0.5258	body mass index || id:ieu-b-40	TRUE	reported	igd
22430	8	85077686	0.0138	0.0018	5.90065e-14	791828	ieu-b-40	rs733594	T	C	0.718	body mass index || id:ieu-b-40	TRUE	reported	igd
22463	8	4137396	-0.0109	0.0019	2.1e-08	675848	ieu-b-40	rs17069831	T	C	0.2795	body mass index || id:ieu-b-40	TRUE	reported	igd
22464	8	6264879	-0.0142	0.0026	4.30002e-08	692117	ieu-b-40	rs2440452	G	T	0.8661	body mass index || id:ieu-b-40	TRUE	reported	igd
22576	8	68205187	0.0105	0.0019	3.89996e-08	692322	ieu-b-40	rs13267015	T	C	0.2788	body mass index || id:ieu-b-40	TRUE	reported	igd
22625	8	77305592	0.0117	0.0018	4.70002e-11	691622	ieu-b-40	rs1526665	C	T	0.5935	body mass index || id:ieu-b-40	TRUE	reported	igd
22802	8	101947453	0.0125	0.0018	2.49977e-12	679869	ieu-b-40	rs3134353	T	A	0.6132	body mass index || id:ieu-b-40	TRUE	reported	igd
22804	8	112270826	0.0112	0.0018	2.90001e-10	787870	ieu-b-40	rs13250058	T	G	0.6771	body mass index || id:ieu-b-40	TRUE	reported	igd
22837	8	138215228	-0.0225	0.0038	2.19999e-09	692124	ieu-b-40	rs16906845	A	G	0.06683	body mass index || id:ieu-b-40	TRUE	reported	igd
22927	8	9994504	-0.0103	0.0018	2e-08	688477	ieu-b-40	rs9644681	G	A	0.6529	body mass index || id:ieu-b-40	TRUE	reported	igd
23162	8	17002725	-0.0118	0.0021	2.30001e-08	762826	ieu-b-40	rs2959592	C	T	0.1955	body mass index || id:ieu-b-40	TRUE	reported	igd
23190	8	34503776	-0.0123	0.0018	2.80027e-11	793703	ieu-b-40	rs7844647	C	T	0.2681	body mass index || id:ieu-b-40	TRUE	reported	igd
23210	8	73439070	-0.0196	0.0019	6.00067e-24	689739	ieu-b-40	rs1431659	G	A	0.7344	body mass index || id:ieu-b-40	TRUE	reported	igd
23213	8	74689288	0.0172	0.0027	2.39999e-10	690485	ieu-b-40	rs2170382	T	C	0.1203	body mass index || id:ieu-b-40	TRUE	reported	igd
23415	8	81375457	-0.0209	0.003	1.59993e-12	776010	ieu-b-40	rs16907751	T	C	0.1047	body mass index || id:ieu-b-40	TRUE	reported	igd
23433	8	85679207	-0.0145	0.002	7.89951e-13	691143	ieu-b-40	rs2467210	A	G	0.2271	body mass index || id:ieu-b-40	TRUE	reported	igd
23468	8	116750548	0.0188	0.002	3.90032e-21	690295	ieu-b-40	rs2694047	G	A	0.747	body mass index || id:ieu-b-40	TRUE	reported	igd
23488	8	118895712	0.0189	0.003	2.90001e-10	525306	ieu-b-40	rs17450772	C	T	0.1125	body mass index || id:ieu-b-40	TRUE	reported	igd
23494	8	143300279	0.0115	0.0018	6.89922e-11	684720	ieu-b-40	rs4072917	A	G	0.4694	body mass index || id:ieu-b-40	TRUE	reported	igd
23498	8	4288577	0.0141	0.0021	5.90065e-12	669427	ieu-b-40	rs1658820	T	G	0.2468	body mass index || id:ieu-b-40	TRUE	reported	igd
23739	8	10761585	-0.0177	0.0017	1.50003e-26	793993	ieu-b-40	rs6985109	A	G	0.5338	body mass index || id:ieu-b-40	TRUE	reported	igd
23854	8	14095900	0.0154	0.0018	2.19989e-17	686196	ieu-b-40	rs13263601	C	A	0.3478	body mass index || id:ieu-b-40	TRUE	reported	igd
23902	8	20668624	0.0125	0.0019	2.09991e-11	683969	ieu-b-40	rs2616192	T	G	0.6775	body mass index || id:ieu-b-40	TRUE	reported	igd
23917	8	30865733	-0.0125	0.0018	1e-12	680665	ieu-b-40	rs1421334	C	A	0.5431	body mass index || id:ieu-b-40	TRUE	reported	igd
24333	8	14502274	0.0212	0.0036	5.60003e-09	668272	ieu-b-40	rs17119937	C	T	0.06905	body mass index || id:ieu-b-40	TRUE	reported	igd
24346	8	27167942	0.0123	0.002	1.79999e-09	793600	ieu-b-40	rs17446091	C	T	0.2074	body mass index || id:ieu-b-40	TRUE	reported	igd
24388	8	64705462	-0.011	0.0018	3.79997e-10	688625	ieu-b-40	rs13266989	G	C	0.4014	body mass index || id:ieu-b-40	TRUE	reported	igd
24427	8	76806584	-0.0215	0.0018	4.30031e-33	795493	ieu-b-40	rs17405819	C	T	0.301	body mass index || id:ieu-b-40	TRUE	reported	igd
24489	8	93240419	-0.0113	0.0018	6.80002e-10	692601	ieu-b-40	rs1899898	C	T	0.3201	body mass index || id:ieu-b-40	TRUE	reported	igd
24528	8	62117973	0.0156	0.0021	3.10027e-13	793986	ieu-b-40	rs6471941	A	G	0.1684	body mass index || id:ieu-b-40	TRUE	reported	igd
24635	8	95582606	-0.0133	0.0018	4.40048e-14	782549	ieu-b-40	rs12680842	G	A	0.3205	body mass index || id:ieu-b-40	TRUE	reported	igd
24660	8	132879047	0.0156	0.0026	1.29999e-09	789771	ieu-b-40	rs12675063	T	A	0.1131	body mass index || id:ieu-b-40	TRUE	reported	igd
24665	8	142630782	0.0106	0.0018	1.6e-09	689895	ieu-b-40	rs903959	A	T	0.3965	body mass index || id:ieu-b-40	TRUE	reported	igd
24669	9	28410996	0.0246	0.0017	6.00067e-45	790147	ieu-b-40	rs1412235	C	G	0.3175	body mass index || id:ieu-b-40	TRUE	reported	igd
24757	9	96484342	0.0154	0.002	2.80027e-15	691183	ieu-b-40	rs9650755	G	A	0.2664	body mass index || id:ieu-b-40	TRUE	reported	igd
24819	9	120378483	-0.0141	0.0016	5.40008e-18	793649	ieu-b-40	rs1928295	C	T	0.4461	body mass index || id:ieu-b-40	TRUE	reported	igd
24834	9	126290554	-0.0116	0.0018	2.30001e-10	790662	ieu-b-40	rs755407	C	T	0.7184	body mass index || id:ieu-b-40	TRUE	reported	igd
24867	9	6959840	-0.0122	0.0018	3.80014e-11	681234	ieu-b-40	rs7042372	G	A	0.3427	body mass index || id:ieu-b-40	TRUE	reported	igd
24937	9	13941513	-0.0137	0.0022	3.79997e-10	689794	ieu-b-40	rs13298062	G	A	0.202	body mass index || id:ieu-b-40	TRUE	reported	igd
24939	9	14442595	0.011	0.0018	4.90004e-10	689309	ieu-b-40	rs424539	G	C	0.3887	body mass index || id:ieu-b-40	TRUE	reported	igd
25056	9	28906917	0.0119	0.0022	4.39997e-08	690264	ieu-b-40	rs1154659	G	A	0.7888	body mass index || id:ieu-b-40	TRUE	reported	igd
25068	9	33827694	-0.0199	0.0028	5.70033e-13	686442	ieu-b-40	rs10971721	T	C	0.109	body mass index || id:ieu-b-40	TRUE	reported	igd
25185	9	23356935	0.0111	0.0017	2.49977e-11	768325	ieu-b-40	rs10811901	A	G	0.5591	body mass index || id:ieu-b-40	TRUE	reported	igd
25186	9	27612918	0.0121	0.0022	3.69999e-08	515509	ieu-b-40	rs483752	T	C	0.7415	body mass index || id:ieu-b-40	TRUE	reported	igd
25249	9	37183628	-0.0141	0.0018	1.9002e-15	688742	ieu-b-40	rs13290794	A	G	0.3582	body mass index || id:ieu-b-40	TRUE	reported	igd
25277	9	81334684	0.012	0.0018	7.59976e-12	681977	ieu-b-40	rs1634350	A	C	0.4214	body mass index || id:ieu-b-40	TRUE	reported	igd
25291	9	87293457	0.0119	0.0018	6.00067e-11	688522	ieu-b-40	rs1187352	C	T	0.6518	body mass index || id:ieu-b-40	TRUE	reported	igd
25303	9	92191256	0.0124	0.0017	9.8992e-13	687215	ieu-b-40	rs10797115	T	C	0.5365	body mass index || id:ieu-b-40	TRUE	reported	igd
25378	9	120660025	-0.0098	0.0017	1.79999e-08	689880	ieu-b-40	rs12380502	C	G	0.4266	body mass index || id:ieu-b-40	TRUE	reported	igd
25383	9	120902240	0.0135	0.0022	2.19999e-09	682625	ieu-b-40	rs2809395	A	T	0.8205	body mass index || id:ieu-b-40	TRUE	reported	igd
25384	9	122631560	0.0177	0.0028	3.69999e-10	690934	ieu-b-40	rs7865157	T	C	0.1068	body mass index || id:ieu-b-40	TRUE	reported	igd
25404	9	127049237	0.0114	0.0017	5.10035e-11	691410	ieu-b-40	rs10818938	A	G	0.4215	body mass index || id:ieu-b-40	TRUE	reported	igd
25426	9	133787225	0.0122	0.0018	7.89951e-12	665828	ieu-b-40	rs6597650	G	A	0.4056	body mass index || id:ieu-b-40	TRUE	reported	igd
25428	9	140646121	-0.0145	0.0024	6.49995e-10	644252	ieu-b-40	rs11792069	G	A	0.17	body mass index || id:ieu-b-40	TRUE	reported	igd
25443	9	10387163	-0.0145	0.0025	5.1e-09	678153	ieu-b-40	rs10732321	G	C	0.8567	body mass index || id:ieu-b-40	TRUE	reported	igd
25479	9	111932342	-0.0123	0.0017	3.80014e-13	789230	ieu-b-40	rs6477694	T	C	0.6441	body mass index || id:ieu-b-40	TRUE	reported	igd
25527	9	129390800	0.0098	0.0017	5.89997e-09	793851	ieu-b-40	rs3829849	T	C	0.3589	body mass index || id:ieu-b-40	TRUE	reported	igd
25570	9	15634326	-0.0186	0.0016	2.29985e-30	794491	ieu-b-40	rs4740619	C	T	0.4521	body mass index || id:ieu-b-40	TRUE	reported	igd
25647	9	29672405	-0.0144	0.002	1.29987e-12	682503	ieu-b-40	rs11792311	A	G	0.2388	body mass index || id:ieu-b-40	TRUE	reported	igd
25658	9	30823761	-0.0156	0.0028	1.7e-08	667782	ieu-b-40	rs16916303	G	A	0.1248	body mass index || id:ieu-b-40	TRUE	reported	igd
25660	9	31030917	0.0131	0.0022	2.30001e-09	692347	ieu-b-40	rs17720922	T	C	0.19	body mass index || id:ieu-b-40	TRUE	reported	igd
25715	9	73791849	0.0121	0.0017	4.90004e-12	686559	ieu-b-40	rs2174307	C	G	0.4067	body mass index || id:ieu-b-40	TRUE	reported	igd
25737	9	84193487	-0.0116	0.0019	2.90001e-09	688419	ieu-b-40	rs2796456	C	A	0.2748	body mass index || id:ieu-b-40	TRUE	reported	igd
25788	9	104396304	-0.0107	0.0017	6.59994e-10	688508	ieu-b-40	rs10989568	G	A	0.5381	body mass index || id:ieu-b-40	TRUE	reported	igd
25808	9	11831420	-0.0143	0.0018	2.90001e-15	690065	ieu-b-40	rs17820822	G	T	0.3554	body mass index || id:ieu-b-40	TRUE	reported	igd
25894	9	8845911	0.0128	0.002	2.5e-10	688863	ieu-b-40	rs1865341	T	C	0.758	body mass index || id:ieu-b-40	TRUE	reported	igd
25901	9	109072075	-0.0138	0.002	3.10027e-12	782431	ieu-b-40	rs7024334	G	T	0.7742	body mass index || id:ieu-b-40	TRUE	reported	igd
25974	9	14651283	0.0103	0.0018	7.10003e-09	684876	ieu-b-40	rs11790280	C	T	0.3862	body mass index || id:ieu-b-40	TRUE	reported	igd
26005	9	16719445	0.0198	0.0023	2.49977e-17	692271	ieu-b-40	rs10962549	T	C	0.168	body mass index || id:ieu-b-40	TRUE	reported	igd
26018	9	10119157	0.012	0.0021	6.19998e-09	690616	ieu-b-40	rs10118866	T	G	0.2238	body mass index || id:ieu-b-40	TRUE	reported	igd
26106	9	27777012	0.0127	0.0017	1.80011e-13	685829	ieu-b-40	rs7874154	C	T	0.4979	body mass index || id:ieu-b-40	TRUE	reported	igd
26203	9	81739686	-0.0123	0.0022	1.09999e-08	690289	ieu-b-40	rs11138082	C	T	0.2029	body mass index || id:ieu-b-40	TRUE	reported	igd
26216	9	88915566	-0.0129	0.0021	4.09996e-10	691598	ieu-b-40	rs4877313	T	A	0.2183	body mass index || id:ieu-b-40	TRUE	reported	igd
26236	9	94180627	-0.014	0.0019	4.90004e-13	679436	ieu-b-40	rs7869771	C	A	0.2647	body mass index || id:ieu-b-40	TRUE	reported	igd
26253	9	102100348	-0.0113	0.0017	7.50067e-11	690466	ieu-b-40	rs4989244	A	G	0.4112	body mass index || id:ieu-b-40	TRUE	reported	igd
26271	9	103088321	0.0166	0.0019	3.69999e-19	691581	ieu-b-40	rs7025938	G	C	0.3187	body mass index || id:ieu-b-40	TRUE	reported	igd
26322	9	14346060	0.01	0.0018	4.09996e-08	719128	ieu-b-40	rs10119216	C	T	0.3514	body mass index || id:ieu-b-40	TRUE	reported	igd
26433	9	29270224	0.0105	0.0018	2.99999e-09	782972	ieu-b-40	rs10757826	A	G	0.3252	body mass index || id:ieu-b-40	TRUE	reported	igd
26492	9	82240968	-0.0169	0.0028	2.99999e-09	680335	ieu-b-40	rs11138313	G	A	0.09851	body mass index || id:ieu-b-40	TRUE	reported	igd
26525	9	101477500	-0.0119	0.0019	2.1e-10	795595	ieu-b-40	rs420158	T	C	0.734	body mass index || id:ieu-b-40	TRUE	reported	igd
26569	9	118664402	-0.0093	0.0016	1.29999e-08	794283	ieu-b-40	rs9408882	A	G	0.4594	body mass index || id:ieu-b-40	TRUE	reported	igd
26585	9	126096522	0.0126	0.0017	1.10002e-13	770877	ieu-b-40	rs10818810	A	G	0.3908	body mass index || id:ieu-b-40	TRUE	reported	igd
26608	9	129467340	0.0131	0.0017	3.10027e-14	692152	ieu-b-40	rs13292976	T	C	0.4458	body mass index || id:ieu-b-40	TRUE	reported	igd
26613	9	131027982	0.0187	0.0024	2.29985e-14	683494	ieu-b-40	rs7871866	C	G	0.1531	body mass index || id:ieu-b-40	TRUE	reported	igd
26649	10	118672531	0.0152	0.0019	1.39991e-15	786354	ieu-b-40	rs10886017	A	C	0.2524	body mass index || id:ieu-b-40	TRUE	reported	igd
26663	10	125220036	0.014	0.002	1.29987e-12	685413	ieu-b-40	rs845084	A	G	0.2678	body mass index || id:ieu-b-40	TRUE	reported	igd
26714	10	34911879	0.0104	0.0018	5.39995e-09	691826	ieu-b-40	rs2477017	A	G	0.3813	body mass index || id:ieu-b-40	TRUE	reported	igd
26740	10	65314711	0.0131	0.0017	1.99986e-14	686502	ieu-b-40	rs2163188	C	G	0.474	body mass index || id:ieu-b-40	TRUE	reported	igd
26780	10	16759312	0.0139	0.0019	9.30037e-14	692108	ieu-b-40	rs10795422	G	A	0.6905	body mass index || id:ieu-b-40	TRUE	reported	igd
26785	10	21821274	0.0193	0.0019	4.00037e-25	678564	ieu-b-40	rs7084454	A	G	0.335	body mass index || id:ieu-b-40	TRUE	reported	igd
26801	10	33862727	-0.0102	0.0016	4.09996e-10	793679	ieu-b-40	rs3851083	A	G	0.4325	body mass index || id:ieu-b-40	TRUE	reported	igd
26815	10	76047464	0.0178	0.0026	1.80011e-11	686167	ieu-b-40	rs12098284	T	C	0.1241	body mass index || id:ieu-b-40	TRUE	reported	igd
26837	10	87410904	0.0331	0.0037	1e-18	793689	ieu-b-40	rs7899106	G	A	0.04777	body mass index || id:ieu-b-40	TRUE	reported	igd
26842	10	93032943	-0.0113	0.0017	8.9002e-11	789736	ieu-b-40	rs2631681	T	C	0.3252	body mass index || id:ieu-b-40	TRUE	reported	igd
26858	10	104412049	-0.0122	0.0018	5.40008e-12	791911	ieu-b-40	rs10883759	A	G	0.3023	body mass index || id:ieu-b-40	TRUE	reported	igd
26869	10	2585792	0.0109	0.0018	7.00003e-10	690804	ieu-b-40	rs11251352	G	A	0.5988	body mass index || id:ieu-b-40	TRUE	reported	igd
26871	10	114758349	-0.0181	0.0018	1.29987e-23	795624	ieu-b-40	rs7903146	T	C	0.2912	body mass index || id:ieu-b-40	TRUE	reported	igd
26916	10	133992689	-0.0118	0.0017	1.10002e-11	689012	ieu-b-40	rs4880341	T	C	0.5606	body mass index || id:ieu-b-40	TRUE	reported	igd
26924	10	18554623	0.0113	0.002	1e-08	784894	ieu-b-40	rs1277723	A	G	0.7756	body mass index || id:ieu-b-40	TRUE	reported	igd
26968	10	33969931	0.024	0.0032	7.29962e-14	692191	ieu-b-40	rs12762034	C	T	0.07583	body mass index || id:ieu-b-40	TRUE	reported	igd
27043	10	77534000	0.0114	0.0017	7.19946e-11	678128	ieu-b-40	rs4745794	G	A	0.5157	body mass index || id:ieu-b-40	TRUE	reported	igd
27051	10	84279949	-0.0108	0.0019	1.40001e-08	690572	ieu-b-40	rs999889	A	G	0.2818	body mass index || id:ieu-b-40	TRUE	reported	igd
27069	10	93810872	-0.0107	0.0019	2.19999e-08	683705	ieu-b-40	rs1776209	G	A	0.2773	body mass index || id:ieu-b-40	TRUE	reported	igd
27071	10	99025611	-0.0099	0.0018	1.79999e-08	689381	ieu-b-40	rs10882884	A	T	0.5869	body mass index || id:ieu-b-40	TRUE	reported	igd
27116	10	104846178	0.0268	0.003	5.00035e-19	795416	ieu-b-40	rs11191548	C	T	0.08191	body mass index || id:ieu-b-40	TRUE	reported	igd
27144	10	122069448	0.0123	0.002	1.29999e-09	686905	ieu-b-40	rs4523610	C	T	0.229	body mass index || id:ieu-b-40	TRUE	reported	igd
27148	10	126594078	0.016	0.0019	1.20005e-17	782807	ieu-b-40	rs17636031	C	T	0.2701	body mass index || id:ieu-b-40	TRUE	reported	igd
27263	10	99769388	0.0166	0.0017	9.70063e-22	690616	ieu-b-40	rs577525	C	T	0.5676	body mass index || id:ieu-b-40	TRUE	reported	igd
27270	10	102395440	0.0181	0.002	2.19989e-19	791705	ieu-b-40	rs17094222	C	T	0.2039	body mass index || id:ieu-b-40	TRUE	reported	igd
27273	10	102635475	0.0119	0.0018	1.9002e-11	690191	ieu-b-40	rs10883553	A	C	0.4511	body mass index || id:ieu-b-40	TRUE	reported	igd
27298	10	12943973	0.0105	0.0019	4.49997e-08	690736	ieu-b-40	rs12779328	T	C	0.2833	body mass index || id:ieu-b-40	TRUE	reported	igd
27354	10	19776828	-0.0128	0.0019	2.99985e-11	676100	ieu-b-40	rs12776880	T	A	0.3172	body mass index || id:ieu-b-40	TRUE	reported	igd
27458	10	76839355	0.009	0.0016	4e-08	789122	ieu-b-40	rs7475340	G	A	0.5154	body mass index || id:ieu-b-40	TRUE	reported	igd
27478	10	88096047	0.0128	0.0017	1.59993e-13	679172	ieu-b-40	rs10887578	C	G	0.4896	body mass index || id:ieu-b-40	TRUE	reported	igd
27509	10	103984060	0.0159	0.0023	1.69981e-12	795609	ieu-b-40	rs7083450	T	C	0.8388	body mass index || id:ieu-b-40	TRUE	reported	igd
27585	10	131120802	-0.0102	0.0019	3.59998e-08	676977	ieu-b-40	rs6482729	T	C	0.6615	body mass index || id:ieu-b-40	TRUE	reported	igd
27632	10	16120989	0.0117	0.0021	1.5e-08	688358	ieu-b-40	rs10904675	C	A	0.7658	body mass index || id:ieu-b-40	TRUE	reported	igd
27664	10	27318776	0.021	0.0031	2.49977e-11	692416	ieu-b-40	rs3781099	T	C	0.08203	body mass index || id:ieu-b-40	TRUE	reported	igd
27682	10	53679060	0.0109	0.0018	3.2e-09	692539	ieu-b-40	rs1937683	T	C	0.6699	body mass index || id:ieu-b-40	TRUE	reported	igd
27700	10	66592293	0.0102	0.0019	4.39997e-08	684875	ieu-b-40	rs1227247	C	T	0.3414	body mass index || id:ieu-b-40	TRUE	reported	igd
27739	10	78760959	0.0108	0.0018	1.2e-09	678263	ieu-b-40	rs11001963	T	C	0.5644	body mass index || id:ieu-b-40	TRUE	reported	igd
27876	11	18312953	0.0101	0.0018	2.1e-08	683983	ieu-b-40	rs4757638	A	G	0.5896	body mass index || id:ieu-b-40	TRUE	reported	igd
27927	11	30422068	-0.0166	0.0018	3.59998e-20	691707	ieu-b-40	rs2065418	G	T	0.3623	body mass index || id:ieu-b-40	TRUE	reported	igd
27933	11	43534247	-0.0113	0.0018	1.7e-10	688490	ieu-b-40	rs7929418	C	T	0.6134	body mass index || id:ieu-b-40	TRUE	reported	igd
27976	11	45426141	-0.014	0.0019	9.09913e-14	692129	ieu-b-40	rs10838465	C	A	0.3033	body mass index || id:ieu-b-40	TRUE	reported	igd
28033	11	56634316	-0.0128	0.0022	7.59994e-09	679916	ieu-b-40	rs11228824	A	G	0.1881	body mass index || id:ieu-b-40	TRUE	reported	igd
28042	11	64090422	-0.018	0.0024	2.39994e-14	690463	ieu-b-40	rs7947143	A	G	0.1625	body mass index || id:ieu-b-40	TRUE	reported	igd
28062	11	68699775	-0.0099	0.0017	9.29994e-09	686404	ieu-b-40	rs653264	A	G	0.5306	body mass index || id:ieu-b-40	TRUE	reported	igd
28077	11	72444583	0.0119	0.0019	2.19999e-10	793551	ieu-b-40	rs7123876	C	T	0.246	body mass index || id:ieu-b-40	TRUE	reported	igd
28104	11	97831073	0.0116	0.0021	3.2e-08	692432	ieu-b-40	rs7933205	G	A	0.7885	body mass index || id:ieu-b-40	TRUE	reported	igd
28164	11	825777	0.013	0.0018	3.59998e-13	669736	ieu-b-40	rs4963120	T	C	0.5654	body mass index || id:ieu-b-40	TRUE	reported	igd
28199	11	8639200	0.0181	0.0017	7.19946e-27	794933	ieu-b-40	rs4929923	C	T	0.6376	body mass index || id:ieu-b-40	TRUE	reported	igd
28207	11	11765613	-0.0103	0.0017	3.59998e-09	686104	ieu-b-40	rs11604688	T	C	0.5607	body mass index || id:ieu-b-40	TRUE	reported	igd
28229	11	13331226	0.0169	0.0018	5.60015e-22	690082	ieu-b-40	rs4757144	A	G	0.5878	body mass index || id:ieu-b-40	TRUE	reported	igd
28234	11	17394073	0.0125	0.0017	1.29987e-13	783042	ieu-b-40	rs10832778	G	C	0.6222	body mass index || id:ieu-b-40	TRUE	reported	igd
28368	11	47529947	0.0263	0.0016	3.19963e-58	795474	ieu-b-40	rs7124681	A	C	0.4133	body mass index || id:ieu-b-40	TRUE	reported	igd
28436	11	76473138	-0.0125	0.002	4.79999e-10	779748	ieu-b-40	rs1465900	C	A	0.2188	body mass index || id:ieu-b-40	TRUE	reported	igd
28446	11	131449439	0.0122	0.0018	3.29989e-12	689296	ieu-b-40	rs7925748	G	A	0.4022	body mass index || id:ieu-b-40	TRUE	reported	igd
28487	11	117267884	0.0093	0.0016	1.6e-08	795095	ieu-b-40	rs573455	G	A	0.547	body mass index || id:ieu-b-40	TRUE	reported	igd
28509	11	115044850	-0.016	0.0017	3.80014e-22	795167	ieu-b-40	rs1048932	A	C	0.4162	body mass index || id:ieu-b-40	TRUE	reported	igd
28522	11	119824102	0.0101	0.0018	3.79997e-08	686211	ieu-b-40	rs472611	G	A	0.3384	body mass index || id:ieu-b-40	TRUE	reported	igd
28558	11	89207232	0.0191	0.0035	4.90004e-08	688168	ieu-b-40	rs10765208	T	G	0.06905	body mass index || id:ieu-b-40	TRUE	reported	igd
28648	11	27679916	-0.0412	0.0021	1e-86	795458	ieu-b-40	rs6265	T	C	0.1951	body mass index || id:ieu-b-40	TRUE	reported	igd
28688	11	43648368	-0.0223	0.0019	4.30031e-33	692491	ieu-b-40	rs4237643	G	T	0.6938	body mass index || id:ieu-b-40	TRUE	reported	igd
28845	11	84814393	-0.0128	0.0017	1.80011e-13	684401	ieu-b-40	rs349088	A	C	0.4976	body mass index || id:ieu-b-40	TRUE	reported	igd
28873	11	122534504	0.0111	0.0017	6.29941e-11	784222	ieu-b-40	rs7117842	C	T	0.3792	body mass index || id:ieu-b-40	TRUE	reported	igd
28890	11	131957293	-0.013	0.0018	1.39991e-12	676334	ieu-b-40	rs1625427	C	T	0.3496	body mass index || id:ieu-b-40	TRUE	reported	igd
28893	11	133125329	-0.0117	0.002	3.2e-09	681106	ieu-b-40	rs1941213	C	A	0.2764	body mass index || id:ieu-b-40	TRUE	reported	igd
28898	11	112912947	-0.0116	0.0019	7.10003e-10	789736	ieu-b-40	rs2155645	T	C	0.2608	body mass index || id:ieu-b-40	TRUE	reported	igd
28918	11	118938371	0.0132	0.0018	8.99912e-14	680042	ieu-b-40	rs1784460	A	T	0.4035	body mass index || id:ieu-b-40	TRUE	reported	igd
28948	11	93221105	-0.0103	0.0016	2.5e-10	790857	ieu-b-40	rs2605603	A	G	0.4887	body mass index || id:ieu-b-40	TRUE	reported	igd
29002	11	27526105	0.0312	0.0042	6.79986e-14	786406	ieu-b-40	rs17309825	C	T	0.03982	body mass index || id:ieu-b-40	TRUE	reported	igd
29018	11	28581557	0.0102	0.0019	4.70002e-08	683678	ieu-b-40	rs1596299	T	C	0.6815	body mass index || id:ieu-b-40	TRUE	reported	igd
29022	11	28742220	-0.0115	0.0019	1.09999e-09	685113	ieu-b-40	rs491711	C	A	0.316	body mass index || id:ieu-b-40	TRUE	reported	igd
29057	11	32131303	0.0112	0.0018	1.09999e-09	689456	ieu-b-40	rs223051	T	C	0.6759	body mass index || id:ieu-b-40	TRUE	reported	igd
29093	11	43936945	-0.0114	0.0017	6.4003e-12	791685	ieu-b-40	rs10768994	C	T	0.4337	body mass index || id:ieu-b-40	TRUE	reported	igd
29168	11	56914157	-0.0118	0.0021	1.89998e-08	794246	ieu-b-40	rs6591407	A	C	0.1861	body mass index || id:ieu-b-40	TRUE	reported	igd
29182	11	64440920	0.0134	0.0018	7.8001e-14	793359	ieu-b-40	rs506338	C	T	0.7016	body mass index || id:ieu-b-40	TRUE	reported	igd
29198	11	69445173	-0.0147	0.0017	1.99986e-18	781871	ieu-b-40	rs592483	T	C	0.5716	body mass index || id:ieu-b-40	TRUE	reported	igd
29261	11	132641959	0.0122	0.0017	1.39991e-12	692569	ieu-b-40	rs4936175	C	T	0.4445	body mass index || id:ieu-b-40	TRUE	reported	igd
29269	11	113234679	-0.0101	0.0018	9.49992e-09	692544	ieu-b-40	rs719802	C	T	0.6197	body mass index || id:ieu-b-40	TRUE	reported	igd
29318	11	2234690	0.0164	0.0024	3.19963e-12	642006	ieu-b-40	rs10840606	G	A	0.1741	body mass index || id:ieu-b-40	TRUE	reported	igd
29417	11	29224006	0.0122	0.0018	6.4998e-12	691404	ieu-b-40	rs2467594	G	A	0.6365	body mass index || id:ieu-b-40	TRUE	reported	igd
29561	11	65594820	0.0158	0.0018	2.39994e-18	691134	ieu-b-40	rs7102454	C	T	0.3435	body mass index || id:ieu-b-40	TRUE	reported	igd
29578	11	78040259	-0.0131	0.0022	2.5e-09	788879	ieu-b-40	rs7117238	A	G	0.168	body mass index || id:ieu-b-40	TRUE	reported	igd
29595	11	89966202	0.0111	0.0018	2.1e-09	690453	ieu-b-40	rs10830452	G	A	0.3288	body mass index || id:ieu-b-40	TRUE	reported	igd
29607	11	116996345	0.0224	0.0037	1.5e-09	691321	ieu-b-40	rs17120344	A	G	0.05923	body mass index || id:ieu-b-40	TRUE	reported	igd
29631	11	133712682	0.016	0.0021	2.60016e-14	677969	ieu-b-40	rs2187449	A	G	0.7758	body mass index || id:ieu-b-40	TRUE	reported	igd
29643	11	118365210	-0.0382	0.006	1.7e-10	530761	ieu-b-40	rs9332817	C	G	0.02561	body mass index || id:ieu-b-40	TRUE	reported	igd
29650	11	122762432	0.0118	0.002	4.79999e-09	685706	ieu-b-40	rs7950748	T	A	0.2549	body mass index || id:ieu-b-40	TRUE	reported	igd
29658	11	130794253	0.0147	0.0018	4.40048e-17	677603	ieu-b-40	rs7925214	T	C	0.5133	body mass index || id:ieu-b-40	TRUE	reported	igd
29670	11	134601012	0.0178	0.0022	1.10002e-15	787411	ieu-b-40	rs12364470	G	T	0.1626	body mass index || id:ieu-b-40	TRUE	reported	igd
29675	12	16470918	-0.0138	0.0024	1.09999e-08	691176	ieu-b-40	rs11056875	C	T	0.8531	body mass index || id:ieu-b-40	TRUE	reported	igd
29764	12	47471439	-0.0105	0.0018	4.39997e-09	781589	ieu-b-40	rs2269828	A	G	0.3322	body mass index || id:ieu-b-40	TRUE	reported	igd
29783	12	69642315	-0.0141	0.0019	3.59998e-13	685707	ieu-b-40	rs10878946	T	C	0.714	body mass index || id:ieu-b-40	TRUE	reported	igd
29930	12	118409640	-0.0126	0.0019	3.69999e-11	684108	ieu-b-40	rs7973955	A	G	0.2847	body mass index || id:ieu-b-40	TRUE	reported	igd
29997	12	2152655	0.0111	0.0018	2.69998e-10	686276	ieu-b-40	rs2429150	C	A	0.4164	body mass index || id:ieu-b-40	TRUE	reported	igd
29999	12	16954133	0.0106	0.0019	3.09999e-08	794724	ieu-b-40	rs10846428	C	T	0.2307	body mass index || id:ieu-b-40	TRUE	reported	igd
30053	12	33379440	0.0172	0.0024	2.09991e-12	792168	ieu-b-40	rs10772055	G	C	0.1344	body mass index || id:ieu-b-40	TRUE	reported	igd
30080	12	49413486	-0.0264	0.0043	1.09999e-09	770139	ieu-b-40	rs7975791	T	C	0.03601	body mass index || id:ieu-b-40	TRUE	reported	igd
30107	12	99584843	-0.0137	0.0018	1.99986e-14	687113	ieu-b-40	rs2263049	G	A	0.6324	body mass index || id:ieu-b-40	TRUE	reported	igd
30181	12	121661966	0.0181	0.0026	5.10035e-12	690624	ieu-b-40	rs3887080	A	G	0.1214	body mass index || id:ieu-b-40	TRUE	reported	igd
30208	12	123425575	0.0098	0.0018	4e-08	676418	ieu-b-40	rs4148866	T	C	0.4068	body mass index || id:ieu-b-40	TRUE	reported	igd
30211	12	124409502	0.0125	0.0018	9.3994e-13	784423	ieu-b-40	rs7133378	A	G	0.3269	body mass index || id:ieu-b-40	TRUE	reported	igd
30221	12	133423695	0.0133	0.0019	8.69961e-13	691923	ieu-b-40	rs2306537	G	A	0.3092	body mass index || id:ieu-b-40	TRUE	reported	igd
30259	12	90628230	-0.0136	0.002	4.79954e-12	685338	ieu-b-40	rs2579106	T	C	0.7326	body mass index || id:ieu-b-40	TRUE	reported	igd
30281	12	18789007	-0.0107	0.0017	6.29999e-10	689121	ieu-b-40	rs621042	A	C	0.451	body mass index || id:ieu-b-40	TRUE	reported	igd
30317	12	939480	0.024	0.002	5.00035e-32	779823	ieu-b-40	rs11611246	T	G	0.21	body mass index || id:ieu-b-40	TRUE	reported	igd
30323	12	14413931	-0.0134	0.002	1.59993e-11	689543	ieu-b-40	rs12422552	C	G	0.2663	body mass index || id:ieu-b-40	TRUE	reported	igd
30367	12	51593616	-0.0128	0.0022	5.1e-09	620584	ieu-b-40	rs4077093	G	T	0.783	body mass index || id:ieu-b-40	TRUE	reported	igd
30396	12	110903380	-0.0136	0.0018	7.59976e-15	795209	ieu-b-40	rs6606686	C	G	0.6903	body mass index || id:ieu-b-40	TRUE	reported	igd
30402	12	112610714	-0.012	0.0017	8.10028e-13	792755	ieu-b-40	rs11066188	A	G	0.4181	body mass index || id:ieu-b-40	TRUE	reported	igd
30420	12	122462486	-0.0113	0.002	6.90001e-09	678299	ieu-b-40	rs1169091	T	C	0.2767	body mass index || id:ieu-b-40	TRUE	reported	igd
30572	12	122963550	-0.0359	0.0031	2.49977e-31	674260	ieu-b-40	rs12369179	T	C	0.08782	body mass index || id:ieu-b-40	TRUE	reported	igd
30611	12	82465797	-0.0121	0.0019	2e-10	792384	ieu-b-40	rs11115176	C	T	0.2399	body mass index || id:ieu-b-40	TRUE	reported	igd
30616	12	89758046	0.0251	0.0034	2.09991e-13	781932	ieu-b-40	rs1689437	G	A	0.06648	body mass index || id:ieu-b-40	TRUE	reported	igd
30636	12	90216146	-0.0157	0.002	5.19996e-15	687962	ieu-b-40	rs12299814	A	C	0.2525	body mass index || id:ieu-b-40	TRUE	reported	igd
30715	12	103699685	-0.0204	0.002	8.4004e-24	635746	ieu-b-40	rs7488867	T	C	0.2639	body mass index || id:ieu-b-40	TRUE	reported	igd
30729	12	108376269	0.0171	0.0021	1.39991e-16	686069	ieu-b-40	rs1895957	G	T	0.7781	body mass index || id:ieu-b-40	TRUE	reported	igd
30775	12	23559163	0.0126	0.0022	5.99998e-09	692007	ieu-b-40	rs1584121	G	A	0.8093	body mass index || id:ieu-b-40	TRUE	reported	igd
30780	12	24075508	0.0135	0.0018	9.79941e-14	788417	ieu-b-40	rs7970953	A	G	0.29	body mass index || id:ieu-b-40	TRUE	reported	igd
30798	12	41880909	0.0157	0.0017	6.79986e-20	681730	ieu-b-40	rs2733287	C	A	0.4829	body mass index || id:ieu-b-40	TRUE	reported	igd
30817	12	56508409	-0.0157	0.0019	5.90065e-16	672778	ieu-b-40	rs4759228	C	G	0.2971	body mass index || id:ieu-b-40	TRUE	reported	igd
30823	12	17212881	-0.0122	0.0017	1.39991e-12	689141	ieu-b-40	rs10744146	A	G	0.5146	body mass index || id:ieu-b-40	TRUE	reported	igd
30893	12	19312221	0.0131	0.002	2.70023e-11	689884	ieu-b-40	rs1399471	G	C	0.7392	body mass index || id:ieu-b-40	TRUE	reported	igd
30955	12	97586257	-0.0111	0.0018	1.2e-09	691086	ieu-b-40	rs10745785	T	C	0.6674	body mass index || id:ieu-b-40	TRUE	reported	igd
30961	12	97898471	-0.0136	0.0023	2.59998e-09	679614	ieu-b-40	rs1579200	C	T	0.823	body mass index || id:ieu-b-40	TRUE	reported	igd
31015	12	110046698	0.0196	0.0031	1.29999e-10	791472	ieu-b-40	rs17608150	T	C	0.07536	body mass index || id:ieu-b-40	TRUE	reported	igd
31029	12	114437708	-0.0229	0.0035	3.69999e-11	691939	ieu-b-40	rs4766710	G	A	0.0642	body mass index || id:ieu-b-40	TRUE	reported	igd
31033	12	116065057	0.011	0.0018	2.39999e-09	785052	ieu-b-40	rs17709991	C	T	0.2681	body mass index || id:ieu-b-40	TRUE	reported	igd
31089	12	39430048	-0.0123	0.0019	1.89998e-10	795265	ieu-b-40	rs11170468	C	A	0.2326	body mass index || id:ieu-b-40	TRUE	reported	igd
31128	12	49167683	0.0138	0.0025	1.89998e-08	684072	ieu-b-40	rs3730074	A	C	0.1464	body mass index || id:ieu-b-40	TRUE	reported	igd
31140	12	50247468	0.03	0.0017	2.29985e-71	795588	ieu-b-40	rs7138803	A	G	0.3772	body mass index || id:ieu-b-40	TRUE	reported	igd
31149	12	54667285	-0.0112	0.0017	1.39991e-11	795195	ieu-b-40	rs4759075	C	T	0.4014	body mass index || id:ieu-b-40	TRUE	reported	igd
31155	12	53785861	0.0172	0.0028	1.2e-09	691228	ieu-b-40	rs7134628	A	G	0.1027	body mass index || id:ieu-b-40	TRUE	reported	igd
31164	12	56920939	-0.0139	0.0022	4.60002e-10	794223	ieu-b-40	rs774211	C	T	0.1569	body mass index || id:ieu-b-40	TRUE	reported	igd
31165	12	60953472	0.0128	0.0021	1.09999e-09	691593	ieu-b-40	rs11173522	A	C	0.2078	body mass index || id:ieu-b-40	TRUE	reported	igd
31180	13	76386075	-0.0116	0.0019	1.40001e-09	790044	ieu-b-40	rs629443	G	T	0.7499	body mass index || id:ieu-b-40	TRUE	reported	igd
31262	13	53485153	-0.0146	0.0026	1.40001e-08	793677	ieu-b-40	rs7987314	T	G	0.8821	body mass index || id:ieu-b-40	TRUE	reported	igd
31311	13	79563749	-0.0128	0.0018	4.79954e-13	674325	ieu-b-40	rs9530843	C	A	0.4442	body mass index || id:ieu-b-40	TRUE	reported	igd
31334	13	28011963	0.0168	0.0017	1.9002e-22	794711	ieu-b-40	rs1218822	A	G	0.6663	body mass index || id:ieu-b-40	TRUE	reported	igd
31345	13	28620036	0.0156	0.0018	1.39991e-18	692568	ieu-b-40	rs9507983	C	T	0.3928	body mass index || id:ieu-b-40	TRUE	reported	igd
31378	13	40784814	0.0141	0.0018	1.80011e-14	688180	ieu-b-40	rs1336486	G	T	0.3205	body mass index || id:ieu-b-40	TRUE	reported	igd
31392	13	54385284	-0.0148	0.0022	5.90065e-12	692479	ieu-b-40	rs962796	C	T	0.7948	body mass index || id:ieu-b-40	TRUE	reported	igd
31425	13	59178258	0.0164	0.0017	3.50026e-21	676674	ieu-b-40	rs9538141	A	G	0.509	body mass index || id:ieu-b-40	TRUE	reported	igd
31435	13	59317339	-0.0143	0.0025	1.5e-08	688553	ieu-b-40	rs12430890	G	A	0.1347	body mass index || id:ieu-b-40	TRUE	reported	igd
31496	13	89131240	-0.0107	0.0017	5.60003e-10	688014	ieu-b-40	rs2198679	G	A	0.4676	body mass index || id:ieu-b-40	TRUE	reported	igd
31536	13	111984244	-0.0154	0.0018	1.50003e-17	664268	ieu-b-40	rs2479958	G	A	0.5075	body mass index || id:ieu-b-40	TRUE	reported	igd
31569	13	31033232	-0.0148	0.0019	2.29985e-15	776153	ieu-b-40	rs1045411	T	C	0.2647	body mass index || id:ieu-b-40	TRUE	reported	igd
31603	13	54102206	0.0316	0.0025	9.60064e-38	778918	ieu-b-40	rs12429545	A	G	0.1248	body mass index || id:ieu-b-40	TRUE	reported	igd
31676	13	60497331	0.0094	0.0017	2.69998e-08	790422	ieu-b-40	rs2322622	C	T	0.3701	body mass index || id:ieu-b-40	TRUE	reported	igd
31704	13	65477940	0.0127	0.002	4.09996e-10	691345	ieu-b-40	rs8181823	C	A	0.7614	body mass index || id:ieu-b-40	TRUE	reported	igd
31719	13	67472713	-0.0129	0.0018	2.80027e-12	690974	ieu-b-40	rs9571687	A	C	0.329	body mass index || id:ieu-b-40	TRUE	reported	igd
31731	13	85903717	0.0098	0.0017	8.70001e-09	775400	ieu-b-40	rs9547153	G	A	0.3839	body mass index || id:ieu-b-40	TRUE	reported	igd
31758	13	86536006	0.0132	0.0018	1.50003e-13	691613	ieu-b-40	rs1330052	G	C	0.3504	body mass index || id:ieu-b-40	TRUE	reported	igd
31807	13	99120484	-0.0121	0.0019	2.19999e-10	688374	ieu-b-40	rs7334078	C	T	0.2882	body mass index || id:ieu-b-40	TRUE	reported	igd
31900	13	56465597	-0.0117	0.002	8e-09	689591	ieu-b-40	rs9527455	A	C	0.2323	body mass index || id:ieu-b-40	TRUE	reported	igd
31954	13	59841918	0.0102	0.0018	2.5e-08	691019	ieu-b-40	rs9527958	G	A	0.329	body mass index || id:ieu-b-40	TRUE	reported	igd
31979	13	33147548	-0.0159	0.0017	3.59998e-21	795567	ieu-b-40	rs7332115	G	T	0.3734	body mass index || id:ieu-b-40	TRUE	reported	igd
32001	13	36229873	-0.014	0.0025	1.5e-08	691463	ieu-b-40	rs2274550	T	C	0.1402	body mass index || id:ieu-b-40	TRUE	reported	igd
32138	13	81012613	0.0105	0.0018	1e-08	690542	ieu-b-40	rs9318686	C	T	0.3375	body mass index || id:ieu-b-40	TRUE	reported	igd
32172	13	94116675	-0.0102	0.0018	3.29997e-08	689566	ieu-b-40	rs7323827	G	A	0.325	body mass index || id:ieu-b-40	TRUE	reported	igd
32189	13	98129710	-0.0114	0.0019	1.2e-09	686978	ieu-b-40	rs1467693	T	A	0.7084	body mass index || id:ieu-b-40	TRUE	reported	igd
32219	13	62683659	0.0101	0.0017	6.19998e-09	692138	ieu-b-40	rs1394879	C	G	0.417	body mass index || id:ieu-b-40	TRUE	reported	igd
32228	13	66205704	-0.0139	0.0017	8.10028e-17	785493	ieu-b-40	rs9540493	G	A	0.5581	body mass index || id:ieu-b-40	TRUE	reported	igd
32244	13	78371890	0.01	0.0017	8.70001e-09	688791	ieu-b-40	rs1668633	T	C	0.5738	body mass index || id:ieu-b-40	TRUE	reported	igd
32298	13	96922191	0.0148	0.0016	1.80011e-19	794326	ieu-b-40	rs1927790	C	T	0.4109	body mass index || id:ieu-b-40	TRUE	reported	igd
32345	13	112218924	0.0128	0.0017	1.69981e-13	690036	ieu-b-40	rs12868881	A	T	0.42	body mass index || id:ieu-b-40	TRUE	reported	igd
32367	13	28047269	-0.0126	0.0019	2.29985e-11	790767	ieu-b-40	rs1006353	G	A	0.7515	body mass index || id:ieu-b-40	TRUE	reported	igd
32434	13	53866077	0.0105	0.0018	2.59998e-09	684515	ieu-b-40	rs6561710	G	A	0.4169	body mass index || id:ieu-b-40	TRUE	reported	igd
32451	13	54691484	-0.0168	0.0028	1.2e-09	683697	ieu-b-40	rs6561766	G	A	0.881	body mass index || id:ieu-b-40	TRUE	reported	igd
32526	14	29736838	-0.0185	0.0017	2.39994e-27	793069	ieu-b-40	rs12885454	A	C	0.3431	body mass index || id:ieu-b-40	TRUE	reported	igd
32535	14	35673470	-0.0164	0.0026	4e-10	690566	ieu-b-40	rs9806058	T	A	0.123	body mass index || id:ieu-b-40	TRUE	reported	igd
32689	14	101149511	-0.0191	0.003	1.7e-10	670363	ieu-b-40	rs10130354	C	T	0.9002	body mass index || id:ieu-b-40	TRUE	reported	igd
32745	14	25928179	-0.0223	0.0018	5.60015e-35	786578	ieu-b-40	rs10132280	A	C	0.3017	body mass index || id:ieu-b-40	TRUE	reported	igd
32766	14	33302882	0.0159	0.0017	1.50003e-21	774342	ieu-b-40	rs17522122	T	G	0.4812	body mass index || id:ieu-b-40	TRUE	reported	igd
32969	14	103256877	-0.0178	0.0018	1.39991e-22	691849	ieu-b-40	rs12888955	A	G	0.6513	body mass index || id:ieu-b-40	TRUE	reported	igd
33008	14	30495719	0.0342	0.0042	4.49987e-16	782081	ieu-b-40	rs10483389	T	C	0.04022	body mass index || id:ieu-b-40	TRUE	reported	igd
33025	14	40752651	-0.0157	0.0022	1.20005e-12	688860	ieu-b-40	rs10131761	A	T	0.1904	body mass index || id:ieu-b-40	TRUE	reported	igd
33081	14	53189731	-0.0092	0.0016	1.40001e-08	794528	ieu-b-40	rs10144318	C	A	0.511	body mass index || id:ieu-b-40	TRUE	reported	igd
33084	14	63094407	-0.0127	0.0022	3.89996e-09	691400	ieu-b-40	rs4430672	C	T	0.8004	body mass index || id:ieu-b-40	TRUE	reported	igd
33085	14	69789755	0.0134	0.002	7.00003e-12	773819	ieu-b-40	rs3902951	G	T	0.2455	body mass index || id:ieu-b-40	TRUE	reported	igd
33093	14	73463479	-0.012	0.0017	7.59976e-12	692411	ieu-b-40	rs1007934	A	G	0.415	body mass index || id:ieu-b-40	TRUE	reported	igd
33094	14	77529783	0.011	0.0019	3.2e-09	681028	ieu-b-40	rs17105272	T	C	0.3186	body mass index || id:ieu-b-40	TRUE	reported	igd
33109	14	82490386	-0.0144	0.0026	2.80001e-08	680637	ieu-b-40	rs2371984	G	T	0.8657	body mass index || id:ieu-b-40	TRUE	reported	igd
33135	14	99700080	-0.0122	0.0018	3.59998e-12	686991	ieu-b-40	rs4082793	T	C	0.421	body mass index || id:ieu-b-40	TRUE	reported	igd
33149	14	104149475	-0.015	0.0017	4.60045e-19	795379	ieu-b-40	rs709400	G	A	0.3818	body mass index || id:ieu-b-40	TRUE	reported	igd
33191	14	91513029	0.0142	0.0019	1.20005e-13	684235	ieu-b-40	rs1285997	G	C	0.7153	body mass index || id:ieu-b-40	TRUE	reported	igd
33207	14	94006257	0.0162	0.0017	3.59998e-21	752768	ieu-b-40	rs9989141	T	C	0.6387	body mass index || id:ieu-b-40	TRUE	reported	igd
33245	14	88308044	0.0136	0.002	9.09913e-12	688605	ieu-b-40	rs12888545	G	A	0.2519	body mass index || id:ieu-b-40	TRUE	reported	igd
33255	14	92428410	0.0093	0.0016	1.6e-08	795067	ieu-b-40	rs2160077	A	G	0.4294	body mass index || id:ieu-b-40	TRUE	reported	igd
33271	14	101219048	-0.0229	0.0042	4.70002e-08	691854	ieu-b-40	rs2057316	C	T	0.95469	body mass index || id:ieu-b-40	TRUE	reported	igd
33311	14	79499850	-0.0137	0.0017	2.29985e-15	781339	ieu-b-40	rs10146527	C	T	0.3639	body mass index || id:ieu-b-40	TRUE	reported	igd
33387	14	102302372	-0.0203	0.0033	1.09999e-09	690529	ieu-b-40	rs10431745	G	A	0.07004	body mass index || id:ieu-b-40	TRUE	reported	igd
33449	14	40102072	0.013	0.0022	6.80002e-09	692473	ieu-b-40	rs1956153	T	A	0.1787	body mass index || id:ieu-b-40	TRUE	reported	igd
33467	14	41573132	0.0126	0.0023	3.59998e-08	678354	ieu-b-40	rs12589208	G	A	0.1776	body mass index || id:ieu-b-40	TRUE	reported	igd
33498	14	62360464	0.0144	0.0019	1.29987e-13	691456	ieu-b-40	rs217671	G	A	0.2719	body mass index || id:ieu-b-40	TRUE	reported	igd
33502	14	69816344	-0.0094	0.0016	1.09999e-08	795482	ieu-b-40	rs1275691	A	G	0.4559	body mass index || id:ieu-b-40	TRUE	reported	igd
33528	14	97258752	0.0222	0.0039	1.6e-08	691777	ieu-b-40	rs10131890	C	A	0.0497	body mass index || id:ieu-b-40	TRUE	reported	igd
33626	14	47367616	0.0142	0.0017	1.10002e-17	785488	ieu-b-40	rs3007105	T	C	0.4697	body mass index || id:ieu-b-40	TRUE	reported	igd
33660	14	79940383	0.0282	0.002	5.19996e-47	794117	ieu-b-40	rs7144011	T	G	0.2136	body mass index || id:ieu-b-40	TRUE	reported	igd
33726	14	101539384	-0.0119	0.0018	1.99986e-11	691094	ieu-b-40	rs7147503	T	C	0.3697	body mass index || id:ieu-b-40	TRUE	reported	igd
33729	14	102649451	0.019	0.0031	1.09999e-09	691604	ieu-b-40	rs8016771	G	T	0.08752	body mass index || id:ieu-b-40	TRUE	reported	igd
33809	15	47914691	-0.0119	0.0018	1.29987e-11	685439	ieu-b-40	rs1912631	A	G	0.4088	body mass index || id:ieu-b-40	TRUE	reported	igd
33915	15	59002755	0.0153	0.0024	8.30042e-11	790933	ieu-b-40	rs17236194	C	T	0.1345	body mass index || id:ieu-b-40	TRUE	reported	igd
33973	15	73093991	0.0182	0.0017	3.29989e-25	791156	ieu-b-40	rs7164727	T	C	0.681	body mass index || id:ieu-b-40	TRUE	reported	igd
33998	15	74286929	0.0175	0.0027	8.80035e-11	679703	ieu-b-40	rs5742914	T	C	0.1355	body mass index || id:ieu-b-40	TRUE	reported	igd
34039	15	99521883	-0.0118	0.0018	1.40001e-10	675205	ieu-b-40	rs12905439	G	C	0.3393	body mass index || id:ieu-b-40	TRUE	reported	igd
34067	15	46584787	0.0125	0.0017	6.89922e-13	690093	ieu-b-40	rs12439798	T	G	0.4228	body mass index || id:ieu-b-40	TRUE	reported	igd
34125	15	31877690	0.0117	0.0017	1.10002e-11	690458	ieu-b-40	rs7172627	G	A	0.4719	body mass index || id:ieu-b-40	TRUE	reported	igd
34220	15	57120989	-0.0123	0.0022	1.6e-08	684138	ieu-b-40	rs1657930	A	G	0.8028	body mass index || id:ieu-b-40	TRUE	reported	igd
34222	15	60908307	0.0124	0.0017	1e-13	786830	ieu-b-40	rs340025	C	T	0.5724	body mass index || id:ieu-b-40	TRUE	reported	igd
34240	15	62316035	-0.0394	0.0054	1.9002e-13	775095	ieu-b-40	rs12595158	T	C	0.02362	body mass index || id:ieu-b-40	TRUE	reported	igd
34322	15	79378821	-0.0136	0.0017	7.70016e-15	691892	ieu-b-40	rs13380104	T	C	0.4179	body mass index || id:ieu-b-40	TRUE	reported	igd
34328	15	81058652	-0.0154	0.0019	3.80014e-16	686055	ieu-b-40	rs12593036	G	A	0.2993	body mass index || id:ieu-b-40	TRUE	reported	igd
34340	15	95271404	-0.0163	0.0018	1e-19	690980	ieu-b-40	rs7181498	C	T	0.6309	body mass index || id:ieu-b-40	TRUE	reported	igd
34443	15	63793238	-0.0124	0.0018	1.29987e-11	688719	ieu-b-40	rs11635675	G	T	0.3535	body mass index || id:ieu-b-40	TRUE	reported	igd
34444	15	66730307	-0.0145	0.002	1.20005e-12	690753	ieu-b-40	rs17200912	T	C	0.2309	body mass index || id:ieu-b-40	TRUE	reported	igd
34556	15	41995199	-0.0142	0.0022	1.5e-10	692532	ieu-b-40	rs12148330	T	A	0.819	body mass index || id:ieu-b-40	TRUE	reported	igd
34562	15	44013509	-0.0166	0.0029	1.40001e-08	692600	ieu-b-40	rs8033995	C	G	0.09366	body mass index || id:ieu-b-40	TRUE	reported	igd
34613	15	53143170	0.0216	0.0034	1.7e-10	778398	ieu-b-40	rs16965225	T	G	0.06741	body mass index || id:ieu-b-40	TRUE	reported	igd
34632	15	36402716	0.0109	0.0017	2.69998e-10	691068	ieu-b-40	rs8036040	A	C	0.4932	body mass index || id:ieu-b-40	TRUE	reported	igd
34679	15	53044002	-0.0108	0.0019	1.79999e-08	715239	ieu-b-40	rs10851523	C	G	0.2885	body mass index || id:ieu-b-40	TRUE	reported	igd
34690	15	53525415	-0.0114	0.0018	1.5e-10	689715	ieu-b-40	rs10163018	T	C	0.3748	body mass index || id:ieu-b-40	TRUE	reported	igd
34744	15	75131959	0.0118	0.0017	2.29985e-12	793122	ieu-b-40	rs936227	G	A	0.6108	body mass index || id:ieu-b-40	TRUE	reported	igd
34772	15	98282615	-0.0109	0.0018	1.09999e-09	687407	ieu-b-40	rs12439829	A	T	0.3857	body mass index || id:ieu-b-40	TRUE	reported	igd
34779	15	35881150	-0.0137	0.0025	2.39999e-08	687215	ieu-b-40	rs4550409	T	G	0.1479	body mass index || id:ieu-b-40	TRUE	reported	igd
34867	15	61439211	-0.0117	0.0021	2.69998e-08	685011	ieu-b-40	rs8024716	C	T	0.7774	body mass index || id:ieu-b-40	TRUE	reported	igd
34905	15	76107730	0.011	0.0019	3.69999e-09	689024	ieu-b-40	rs1829130	C	T	0.322	body mass index || id:ieu-b-40	TRUE	reported	igd
34920	15	92570921	-0.0127	0.0021	1.5e-09	689675	ieu-b-40	rs12101393	G	C	0.2197	body mass index || id:ieu-b-40	TRUE	reported	igd
35026	15	68104367	-0.0293	0.002	1e-50	793953	ieu-b-40	rs13329567	T	C	0.2308	body mass index || id:ieu-b-40	TRUE	reported	igd
35033	15	27040082	0.0103	0.0017	2.5e-09	691345	ieu-b-40	rs4906908	G	T	0.5253	body mass index || id:ieu-b-40	TRUE	reported	igd
35058	15	51748610	-0.0134	0.0016	2.49977e-16	790404	ieu-b-40	rs3736485	G	A	0.5443	body mass index || id:ieu-b-40	TRUE	reported	igd
35166	15	77799657	0.01	0.0018	2.90001e-08	678149	ieu-b-40	rs4886869	G	A	0.6048	body mass index || id:ieu-b-40	TRUE	reported	igd
35167	15	78012618	-0.0145	0.002	2.39994e-13	682564	ieu-b-40	rs11855853	T	C	0.2649	body mass index || id:ieu-b-40	TRUE	reported	igd
35264	16	19935389	-0.0352	0.0024	2.90001e-50	788565	ieu-b-40	rs12446632	A	G	0.1424	body mass index || id:ieu-b-40	TRUE	reported	igd
35285	16	20375776	-0.0162	0.0017	5.19996e-21	691672	ieu-b-40	rs4483850	T	A	0.491	body mass index || id:ieu-b-40	TRUE	reported	igd
35318	16	28883241	0.0271	0.0017	5.60015e-60	790299	ieu-b-40	rs7498665	G	A	0.4038	body mass index || id:ieu-b-40	TRUE	reported	igd
35401	16	54255346	-0.0105	0.0019	2.39999e-08	675527	ieu-b-40	rs4783830	A	G	0.3074	body mass index || id:ieu-b-40	TRUE	reported	igd
35403	16	56489343	0.0168	0.0025	2.80027e-11	691932	ieu-b-40	rs12448738	C	A	0.1371	body mass index || id:ieu-b-40	TRUE	reported	igd
35408	16	62803841	-0.0111	0.0017	1.29999e-10	688802	ieu-b-40	rs11075489	T	C	0.4828	body mass index || id:ieu-b-40	TRUE	reported	igd
35462	16	74148932	-0.0105	0.0018	2.30001e-09	674893	ieu-b-40	rs1125804	A	G	0.4823	body mass index || id:ieu-b-40	TRUE	reported	igd
35472	16	81728081	0.0113	0.0017	4.19952e-11	783779	ieu-b-40	rs2012502	A	C	0.3717	body mass index || id:ieu-b-40	TRUE	reported	igd
35475	16	82438337	0.0136	0.002	1e-11	679615	ieu-b-40	rs12922346	C	G	0.2657	body mass index || id:ieu-b-40	TRUE	reported	igd
35602	16	31011183	-0.0202	0.0017	2.80027e-33	788888	ieu-b-40	rs4889606	G	A	0.3801	body mass index || id:ieu-b-40	TRUE	reported	igd
35625	16	53712135	0.0228	0.0024	9.3994e-22	794442	ieu-b-40	rs1477199	G	A	0.1451	body mass index || id:ieu-b-40	TRUE	reported	igd
35628	16	53797908	0.0627	0.0017	1e-200	777785	ieu-b-40	rs7206790	G	C	0.4707	body mass index || id:ieu-b-40	TRUE	reported	igd
35658	16	69556715	-0.0196	0.0016	1.29987e-32	789694	ieu-b-40	rs889398	T	C	0.4247	body mass index || id:ieu-b-40	TRUE	reported	igd
35710	16	76779612	0.0135	0.0022	1.2e-09	690911	ieu-b-40	rs6564360	G	A	0.1905	body mass index || id:ieu-b-40	TRUE	reported	igd
35725	16	82650384	-0.0108	0.0017	4e-10	689741	ieu-b-40	rs4783241	C	G	0.4938	body mass index || id:ieu-b-40	TRUE	reported	igd
35729	16	387867	-0.0156	0.0019	1e-16	792501	ieu-b-40	rs11866815	T	C	0.2461	body mass index || id:ieu-b-40	TRUE	reported	igd
35733	16	2097158	-0.0159	0.0021	1.39991e-14	761216	ieu-b-40	rs2516739	A	G	0.2171	body mass index || id:ieu-b-40	TRUE	reported	igd
35738	16	3599655	0.0184	0.002	8.10028e-20	779628	ieu-b-40	rs12448257	A	G	0.218	body mass index || id:ieu-b-40	TRUE	reported	igd
35767	16	4015729	0.0231	0.0018	5.30029e-38	688377	ieu-b-40	rs879620	T	C	0.6179	body mass index || id:ieu-b-40	TRUE	reported	igd
35771	16	4930100	0.013	0.0017	1.50003e-14	792860	ieu-b-40	rs1876359	T	C	0.3604	body mass index || id:ieu-b-40	TRUE	reported	igd
35783	16	15129459	-0.012	0.0017	2.99985e-12	794269	ieu-b-40	rs4985155	G	A	0.3369	body mass index || id:ieu-b-40	TRUE	reported	igd
35832	16	24578458	-0.0133	0.0017	1.10002e-14	687736	ieu-b-40	rs7195386	C	T	0.4986	body mass index || id:ieu-b-40	TRUE	reported	igd
35902	16	52548037	0.0096	0.0017	3.2e-08	688078	ieu-b-40	rs12443621	G	A	0.4668	body mass index || id:ieu-b-40	TRUE	reported	igd
36057	16	6728603	-0.0125	0.0019	3.69999e-11	791455	ieu-b-40	rs12149756	A	G	0.2554	body mass index || id:ieu-b-40	TRUE	reported	igd
36127	16	24806420	-0.0141	0.002	6.4998e-13	690831	ieu-b-40	rs7186893	T	G	0.2686	body mass index || id:ieu-b-40	TRUE	reported	igd
36132	16	27990351	0.0123	0.0022	1.5e-08	687108	ieu-b-40	rs7206395	A	G	0.1984	body mass index || id:ieu-b-40	TRUE	reported	igd
36158	16	29994922	0.0232	0.0017	1.10002e-40	685519	ieu-b-40	rs3814883	T	C	0.4764	body mass index || id:ieu-b-40	TRUE	reported	igd
36195	16	49062590	-0.0129	0.0017	1.69981e-14	784784	ieu-b-40	rs2080454	A	C	0.6211	body mass index || id:ieu-b-40	TRUE	reported	igd
36227	16	53861024	-0.0142	0.0017	1.80011e-16	774471	ieu-b-40	rs8061518	G	A	0.3605	body mass index || id:ieu-b-40	TRUE	reported	igd
36250	16	68442906	-0.0117	0.0021	2.80001e-08	675198	ieu-b-40	rs12444616	A	G	0.7699	body mass index || id:ieu-b-40	TRUE	reported	igd
36251	16	69419083	-0.0307	0.0049	2.69998e-10	672827	ieu-b-40	rs8061382	A	T	0.03601	body mass index || id:ieu-b-40	TRUE	reported	igd
36280	16	70368909	-0.0188	0.0027	1.39991e-12	692572	ieu-b-40	rs12325419	A	G	0.121	body mass index || id:ieu-b-40	TRUE	reported	igd
36296	16	73606563	-0.0104	0.0018	6.69993e-09	680731	ieu-b-40	rs825680	T	A	0.4173	body mass index || id:ieu-b-40	TRUE	reported	igd
36300	16	77261943	0.0155	0.0026	2e-09	688129	ieu-b-40	rs12449219	G	C	0.1358	body mass index || id:ieu-b-40	TRUE	reported	igd
36318	16	9412804	0.012	0.0019	1.89998e-10	683503	ieu-b-40	rs249292	T	C	0.6895	body mass index || id:ieu-b-40	TRUE	reported	igd
36321	16	9713688	0.013	0.0018	2.39994e-13	788031	ieu-b-40	rs1990573	G	A	0.6845	body mass index || id:ieu-b-40	TRUE	reported	igd
36326	16	10180223	-0.0098	0.0018	3.69999e-08	688507	ieu-b-40	rs6497676	A	G	0.6417	body mass index || id:ieu-b-40	TRUE	reported	igd
36368	16	20255123	-0.0225	0.0024	1.80011e-20	773181	ieu-b-40	rs11074446	C	T	0.1306	body mass index || id:ieu-b-40	TRUE	reported	igd
36382	16	23849839	-0.0122	0.002	5.80003e-10	691845	ieu-b-40	rs2023671	T	G	0.7479	body mass index || id:ieu-b-40	TRUE	reported	igd
36475	16	54152620	-0.0109	0.0017	1.40001e-10	727187	ieu-b-40	rs12597712	C	G	0.4201	body mass index || id:ieu-b-40	TRUE	reported	igd
36532	16	72251132	0.0141	0.0017	2.70023e-17	779353	ieu-b-40	rs811054	T	C	0.5367	body mass index || id:ieu-b-40	TRUE	reported	igd
36535	16	72996162	-0.0148	0.0017	5.40008e-18	771976	ieu-b-40	rs756717	A	G	0.3973	body mass index || id:ieu-b-40	TRUE	reported	igd
36547	16	82872628	0.0132	0.0019	1.29987e-12	689058	ieu-b-40	rs7206608	G	C	0.3146	body mass index || id:ieu-b-40	TRUE	reported	igd
36549	16	89644001	-0.0199	0.0035	1.09999e-08	779790	ieu-b-40	rs455527	C	T	0.05589	body mass index || id:ieu-b-40	TRUE	reported	igd
36577	17	73759552	-0.0111	0.0019	8e-09	683445	ieu-b-40	rs7209235	A	G	0.695	body mass index || id:ieu-b-40	TRUE	reported	igd
36580	17	75707094	0.01	0.0018	2.90001e-08	682923	ieu-b-40	rs1865989	T	A	0.63	body mass index || id:ieu-b-40	TRUE	reported	igd
36640	17	2136065	0.013	0.0017	2.60016e-14	788202	ieu-b-40	rs7217226	G	T	0.3596	body mass index || id:ieu-b-40	TRUE	reported	igd
36705	17	29349688	-0.0166	0.003	3.2e-08	649518	ieu-b-40	rs8067737	C	T	0.8899	body mass index || id:ieu-b-40	TRUE	reported	igd
36744	17	46669430	0.0121	0.0018	3.59998e-11	692577	ieu-b-40	rs9299	T	C	0.6471	body mass index || id:ieu-b-40	TRUE	reported	igd
36753	17	47090785	-0.0188	0.0019	4.79954e-24	687694	ieu-b-40	rs11079849	T	C	0.3199	body mass index || id:ieu-b-40	TRUE	reported	igd
36813	17	79087537	-0.0132	0.0018	5.30029e-13	675350	ieu-b-40	rs4076427	C	G	0.3962	body mass index || id:ieu-b-40	TRUE	reported	igd
36868	17	15943910	0.0121	0.0016	1.20005e-13	794789	ieu-b-40	rs1075901	C	T	0.5639	body mass index || id:ieu-b-40	TRUE	reported	igd
36913	17	38160754	-0.0098	0.0017	4.20001e-09	795617	ieu-b-40	rs8070454	T	C	0.3869	body mass index || id:ieu-b-40	TRUE	reported	igd
36941	17	28074563	0.0117	0.0016	4.60045e-13	794680	ieu-b-40	rs1038088	G	T	0.5081	body mass index || id:ieu-b-40	TRUE	reported	igd
36967	17	42254011	0.0123	0.0019	2.69998e-10	638185	ieu-b-40	rs7220138	G	C	0.304	body mass index || id:ieu-b-40	TRUE	reported	igd
36994	17	77796889	-0.0121	0.0018	1.69981e-11	687342	ieu-b-40	rs1285245	C	G	0.3669	body mass index || id:ieu-b-40	TRUE	reported	igd
37022	17	68215574	-0.0107	0.0019	2.90001e-08	676956	ieu-b-40	rs236527	C	G	0.6956	body mass index || id:ieu-b-40	TRUE	reported	igd
37066	17	21261560	-0.0164	0.0016	3.29989e-23	787219	ieu-b-40	rs4986044	T	C	0.4687	body mass index || id:ieu-b-40	TRUE	reported	igd
37093	17	34914787	-0.0162	0.0017	1.59993e-22	795501	ieu-b-40	rs12150665	C	T	0.4058	body mass index || id:ieu-b-40	TRUE	reported	igd
37098	17	35057883	0.0124	0.0019	6.09958e-11	691686	ieu-b-40	rs4796243	G	A	0.6971	body mass index || id:ieu-b-40	TRUE	reported	igd
37109	17	41353410	-0.013	0.0022	4.60002e-09	781803	ieu-b-40	rs17599948	G	A	0.1669	body mass index || id:ieu-b-40	TRUE	reported	igd
37113	17	46120767	-0.0187	0.0031	2.80001e-09	781486	ieu-b-40	rs10491182	C	T	0.07261	body mass index || id:ieu-b-40	TRUE	reported	igd
37127	17	55336155	0.0133	0.0022	2.1e-09	771437	ieu-b-40	rs8071182	A	G	0.1735	body mass index || id:ieu-b-40	TRUE	reported	igd
37129	17	61630076	-0.0135	0.0019	4.00037e-13	794920	ieu-b-40	rs6504165	C	T	0.2626	body mass index || id:ieu-b-40	TRUE	reported	igd
37173	17	31475545	-0.0144	0.0021	4.19952e-12	691857	ieu-b-40	rs3930349	A	C	0.2196	body mass index || id:ieu-b-40	TRUE	reported	igd
37186	17	39573713	0.0156	0.0022	1.10002e-12	692286	ieu-b-40	rs16966801	G	A	0.2016	body mass index || id:ieu-b-40	TRUE	reported	igd
37215	17	65870073	0.0176	0.0021	9.8992e-18	777510	ieu-b-40	rs12602912	T	C	0.2048	body mass index || id:ieu-b-40	TRUE	reported	igd
37300	17	5283252	0.0154	0.0018	1.10002e-17	794558	ieu-b-40	rs1000940	G	A	0.2987	body mass index || id:ieu-b-40	TRUE	reported	igd
37311	17	7792465	0.017	0.0028	1.6e-09	674410	ieu-b-40	rs2279620	C	G	0.1039	body mass index || id:ieu-b-40	TRUE	reported	igd
37318	17	9792872	0.0106	0.0018	7.19996e-09	692361	ieu-b-40	rs17681708	C	T	0.3123	body mass index || id:ieu-b-40	TRUE	reported	igd
37425	17	56093061	0.0178	0.0031	6.69993e-09	663638	ieu-b-40	rs11649864	A	G	0.09127	body mass index || id:ieu-b-40	TRUE	reported	igd
37434	17	71754545	0.0104	0.0018	6.29999e-09	684417	ieu-b-40	rs2619976	T	C	0.4132	body mass index || id:ieu-b-40	TRUE	reported	igd
37463	17	78611724	-0.018	0.0016	2.70023e-28	793950	ieu-b-40	rs12939549	G	A	0.4335	body mass index || id:ieu-b-40	TRUE	reported	igd
37555	17	1846831	-0.0217	0.0021	5.19996e-25	786617	ieu-b-40	rs4516268	A	C	0.1925	body mass index || id:ieu-b-40	TRUE	reported	igd
37571	17	4755424	0.0117	0.002	2.30001e-09	689596	ieu-b-40	rs9904177	G	A	0.2738	body mass index || id:ieu-b-40	TRUE	reported	igd
37632	17	46252346	-0.0356	0.0034	1.39991e-25	691575	ieu-b-40	rs208015	C	T	0.9216	body mass index || id:ieu-b-40	TRUE	reported	igd
37663	18	947954	-0.0104	0.0018	3.69999e-09	683383	ieu-b-40	rs1608445	A	G	0.435	body mass index || id:ieu-b-40	TRUE	reported	igd
37671	18	23178748	-0.0098	0.0017	1.5e-08	683992	ieu-b-40	rs273697	A	G	0.4779	body mass index || id:ieu-b-40	TRUE	reported	igd
37788	18	44788274	-0.0097	0.0017	2.5e-08	692261	ieu-b-40	rs9965170	A	G	0.429	body mass index || id:ieu-b-40	TRUE	reported	igd
37789	18	45921214	0.0124	0.0017	1.20005e-13	769496	ieu-b-40	rs7239114	A	G	0.5403	body mass index || id:ieu-b-40	TRUE	reported	igd
37803	18	52479487	0.0165	0.0019	2.29985e-17	777619	ieu-b-40	rs8092503	G	A	0.2315	body mass index || id:ieu-b-40	TRUE	reported	igd
37900	18	63373762	0.0141	0.0019	4.40048e-14	789016	ieu-b-40	rs7235205	G	A	0.2657	body mass index || id:ieu-b-40	TRUE	reported	igd
37921	18	53335512	-0.0253	0.0039	8.9002e-11	690582	ieu-b-40	rs11659764	A	T	0.05297	body mass index || id:ieu-b-40	TRUE	reported	igd
37929	18	57838401	0.0545	0.0019	1.59956e-178	788948	ieu-b-40	rs663129	A	G	0.2301	body mass index || id:ieu-b-40	TRUE	reported	igd
37958	18	73498528	-0.0133	0.0018	4.70002e-13	781716	ieu-b-40	rs11150911	C	A	0.7191	body mass index || id:ieu-b-40	TRUE	reported	igd
38000	18	39644247	0.0135	0.0018	2.39994e-14	685154	ieu-b-40	rs559231	T	G	0.3956	body mass index || id:ieu-b-40	TRUE	reported	igd
38059	18	56883319	-0.0194	0.0021	9.09913e-20	791550	ieu-b-40	rs7243357	G	T	0.1728	body mass index || id:ieu-b-40	TRUE	reported	igd
38084	18	58040624	-0.0676	0.0042	6.00067e-57	766762	ieu-b-40	rs17066842	A	G	0.04058	body mass index || id:ieu-b-40	TRUE	reported	igd
38087	18	58100400	-0.0262	0.0033	3.69999e-15	725399	ieu-b-40	rs8088123	A	C	0.07694	body mass index || id:ieu-b-40	TRUE	reported	igd
38095	18	60845884	0.0144	0.0018	4.40048e-16	715252	ieu-b-40	rs12454712	C	T	0.3704	body mass index || id:ieu-b-40	TRUE	reported	igd
38116	18	31251276	0.0123	0.0017	1.20005e-12	692446	ieu-b-40	rs1941697	A	G	0.4538	body mass index || id:ieu-b-40	TRUE	reported	igd
38121	18	36182440	-0.0137	0.0019	3.29989e-13	791868	ieu-b-40	rs1365466	T	C	0.7406	body mass index || id:ieu-b-40	TRUE	reported	igd
38152	18	40736590	-0.0137	0.0018	1.20005e-14	691776	ieu-b-40	rs1158805	A	C	0.3766	body mass index || id:ieu-b-40	TRUE	reported	igd
38163	18	50441817	0.0164	0.0028	2.90001e-09	691906	ieu-b-40	rs9964756	G	T	0.8967	body mass index || id:ieu-b-40	TRUE	reported	igd
38394	18	58156977	-0.0138	0.0023	1e-09	689097	ieu-b-40	rs610634	C	T	0.1821	body mass index || id:ieu-b-40	TRUE	reported	igd
38414	18	76742544	-0.0237	0.0036	3.40017e-11	692092	ieu-b-40	rs1787267	C	G	0.06268	body mass index || id:ieu-b-40	TRUE	reported	igd
38423	18	1839601	0.02	0.0025	8.4004e-16	686063	ieu-b-40	rs8097672	T	A	0.1528	body mass index || id:ieu-b-40	TRUE	reported	igd
38558	18	21120035	-0.0202	0.0017	7.39946e-32	692313	ieu-b-40	rs7239575	C	T	0.4832	body mass index || id:ieu-b-40	TRUE	reported	igd
38608	18	42598463	-0.013	0.0018	2.09991e-13	795474	ieu-b-40	rs954018	A	G	0.3053	body mass index || id:ieu-b-40	TRUE	reported	igd
38659	18	58227112	-0.0114	0.0017	5.79963e-11	689325	ieu-b-40	rs1430387	C	T	0.4295	body mass index || id:ieu-b-40	TRUE	reported	igd
38679	18	6873954	-0.0139	0.0024	1.09999e-08	687757	ieu-b-40	rs1241986	A	G	0.8479	body mass index || id:ieu-b-40	TRUE	reported	igd
38680	18	13186928	0.0125	0.0023	3.89996e-08	686597	ieu-b-40	rs12953970	A	G	0.1833	body mass index || id:ieu-b-40	TRUE	reported	igd
38746	18	42950629	-0.0127	0.0019	7.59976e-11	686868	ieu-b-40	rs10438964	T	C	0.2757	body mass index || id:ieu-b-40	TRUE	reported	igd
38817	18	73139335	-0.0098	0.0018	4.30002e-08	692255	ieu-b-40	rs7235563	G	C	0.358	body mass index || id:ieu-b-40	TRUE	reported	igd
38831	18	22137319	-0.0146	0.0023	8.99912e-11	684252	ieu-b-40	rs16940823	A	C	0.1905	body mass index || id:ieu-b-40	TRUE	reported	igd
38930	18	60763112	0.0115	0.0017	2.80027e-11	691093	ieu-b-40	rs11152368	G	A	0.4917	body mass index || id:ieu-b-40	TRUE	reported	igd
38944	18	69233570	0.011	0.0018	1e-09	692238	ieu-b-40	rs12604935	C	A	0.3765	body mass index || id:ieu-b-40	TRUE	reported	igd
38976	19	51812034	0.0116	0.0018	8.4004e-11	686198	ieu-b-40	rs4802778	G	A	0.4255	body mass index || id:ieu-b-40	TRUE	reported	igd
38992	19	4445156	0.0101	0.0017	4.39997e-09	692367	ieu-b-40	rs243387	G	A	0.5422	body mass index || id:ieu-b-40	TRUE	reported	igd
39032	19	31019780	-0.021	0.0024	1.80011e-18	691103	ieu-b-40	rs11084553	G	A	0.1518	body mass index || id:ieu-b-40	TRUE	reported	igd
39052	19	45389596	0.0281	0.0048	4e-09	717789	ieu-b-40	rs7254892	A	G	0.03619	body mass index || id:ieu-b-40	TRUE	reported	igd
39054	19	46180184	-0.034	0.0021	1.69981e-60	768426	ieu-b-40	rs11672660	T	C	0.2049	body mass index || id:ieu-b-40	TRUE	reported	igd
39110	19	19378671	-0.0171	0.0022	1.99986e-14	793852	ieu-b-40	rs998732	G	A	0.1578	body mass index || id:ieu-b-40	TRUE	reported	igd
39120	19	30943677	0.0125	0.0018	2.99985e-12	686454	ieu-b-40	rs33436	G	A	0.6294	body mass index || id:ieu-b-40	TRUE	reported	igd
39126	19	1965915	-0.0117	0.0018	6.4998e-11	689752	ieu-b-40	rs4807181	C	T	0.3386	body mass index || id:ieu-b-40	TRUE	reported	igd
39132	19	18215247	0.0153	0.0018	4.40048e-18	690672	ieu-b-40	rs273504	G	A	0.4266	body mass index || id:ieu-b-40	TRUE	reported	igd
39137	19	18830704	-0.0189	0.0017	1e-28	717350	ieu-b-40	rs11880870	G	A	0.4801	body mass index || id:ieu-b-40	TRUE	reported	igd
39142	19	19789528	-0.0176	0.003	2.90001e-09	783847	ieu-b-40	rs2304130	G	A	0.0853	body mass index || id:ieu-b-40	TRUE	reported	igd
39157	19	4060707	-0.0201	0.0023	5.50047e-19	684271	ieu-b-40	rs895330	G	C	0.1924	body mass index || id:ieu-b-40	TRUE	reported	igd
39160	19	12992579	0.0126	0.0019	3.59998e-11	678777	ieu-b-40	rs7249143	T	G	0.3082	body mass index || id:ieu-b-40	TRUE	reported	igd
39192	19	33963766	0.0111	0.0018	8e-10	794820	ieu-b-40	rs10408013	T	C	0.2908	body mass index || id:ieu-b-40	TRUE	reported	igd
39200	19	42637232	0.0157	0.0027	6.59994e-09	690844	ieu-b-40	rs3826705	C	T	0.1206	body mass index || id:ieu-b-40	TRUE	reported	igd
39201	19	45395619	-0.0244	0.0023	1.50003e-25	779741	ieu-b-40	rs2075650	G	A	0.1394	body mass index || id:ieu-b-40	TRUE	reported	igd
39231	19	34309532	0.0152	0.0018	5.10035e-18	794542	ieu-b-40	rs29941	G	A	0.6865	body mass index || id:ieu-b-40	TRUE	reported	igd
39245	19	49650471	0.0111	0.0018	4.70002e-10	681469	ieu-b-40	rs11670142	G	T	0.3944	body mass index || id:ieu-b-40	TRUE	reported	igd
39253	19	1891992	0.0144	0.0018	2.90001e-16	681716	ieu-b-40	rs3957285	A	G	0.5261	body mass index || id:ieu-b-40	TRUE	reported	igd
39272	19	30683879	-0.0129	0.002	5.60015e-11	688980	ieu-b-40	rs2866816	C	T	0.2607	body mass index || id:ieu-b-40	TRUE	reported	igd
39285	19	18454825	-0.0183	0.0019	1e-22	785851	ieu-b-40	rs17724992	G	A	0.2596	body mass index || id:ieu-b-40	TRUE	reported	igd
39286	19	18500722	0.0122	0.002	2.80001e-09	649326	ieu-b-40	rs16982345	A	G	0.2487	body mass index || id:ieu-b-40	TRUE	reported	igd
39321	19	47569003	0.0274	0.0018	2.09991e-52	763296	ieu-b-40	rs3810291	A	G	0.6703	body mass index || id:ieu-b-40	TRUE	reported	igd
39376	19	30286822	0.0186	0.0018	3.59998e-26	789575	ieu-b-40	rs17513613	C	T	0.3236	body mass index || id:ieu-b-40	TRUE	reported	igd
39417	20	8308190	-0.0116	0.002	2.59998e-09	683843	ieu-b-40	rs961917	G	C	0.2755	body mass index || id:ieu-b-40	TRUE	reported	igd
39424	20	15819495	0.0196	0.0024	4.40048e-16	793018	ieu-b-40	rs8123881	G	A	0.1299	body mass index || id:ieu-b-40	TRUE	reported	igd
39426	20	16564210	0.0133	0.0021	2.30001e-10	692559	ieu-b-40	rs4814512	A	C	0.782	body mass index || id:ieu-b-40	TRUE	reported	igd
39480	20	25059442	0.0147	0.002	5.79963e-13	795349	ieu-b-40	rs6138482	T	C	0.1974	body mass index || id:ieu-b-40	TRUE	reported	igd
39560	20	50402079	-0.0103	0.0019	2.59998e-08	691867	ieu-b-40	rs17201143	T	C	0.3124	body mass index || id:ieu-b-40	TRUE	reported	igd
39591	20	51107290	-0.0258	0.0022	1.50003e-30	690043	ieu-b-40	rs17806379	T	C	0.1789	body mass index || id:ieu-b-40	TRUE	reported	igd
39648	20	54394975	-0.0149	0.0022	1.39991e-11	691275	ieu-b-40	rs6014523	C	T	0.1968	body mass index || id:ieu-b-40	TRUE	reported	igd
39756	20	25195509	0.0343	0.0047	4.40048e-13	766287	ieu-b-40	rs6050446	G	A	0.97001	body mass index || id:ieu-b-40	TRUE	reported	igd
39812	20	49781718	0.0098	0.0017	4.79999e-09	793865	ieu-b-40	rs2143624	A	G	0.3682	body mass index || id:ieu-b-40	TRUE	reported	igd
39914	20	61530915	-0.0116	0.0017	2.70023e-11	690692	ieu-b-40	rs6011457	A	T	0.4975	body mass index || id:ieu-b-40	TRUE	reported	igd
39920	20	1410582	-0.0103	0.0017	4e-09	683669	ieu-b-40	rs1884389	T	C	0.4289	body mass index || id:ieu-b-40	TRUE	reported	igd
39923	20	2815715	-0.0108	0.0018	2.30001e-09	622760	ieu-b-40	rs4813619	T	G	0.5101	body mass index || id:ieu-b-40	TRUE	reported	igd
39951	20	9106087	-0.0127	0.0022	1.09999e-08	748884	ieu-b-40	rs6056413	T	A	0.8289	body mass index || id:ieu-b-40	TRUE	reported	igd
39953	20	12430673	-0.0105	0.0019	2.80001e-08	527352	ieu-b-40	rs2423668	C	T	0.5505	body mass index || id:ieu-b-40	TRUE	reported	igd
39956	20	15085365	-0.0105	0.0018	3.69999e-09	789375	ieu-b-40	rs17272434	A	G	0.312	body mass index || id:ieu-b-40	TRUE	reported	igd
39971	20	21381121	0.0201	0.0029	2.49977e-12	690984	ieu-b-40	rs1409818	T	C	0.1156	body mass index || id:ieu-b-40	TRUE	reported	igd
40188	20	54157497	0.0115	0.0017	2.99985e-11	794315	ieu-b-40	rs559267	G	A	0.3358	body mass index || id:ieu-b-40	TRUE	reported	igd
40213	20	62691550	0.0142	0.002	2.09991e-12	686053	ieu-b-40	rs6512302	C	G	0.7511	body mass index || id:ieu-b-40	TRUE	reported	igd
40239	20	6614691	0.0201	0.0018	3.50026e-29	686481	ieu-b-40	rs1321432	C	A	0.6321	body mass index || id:ieu-b-40	TRUE	reported	igd
40352	20	43428323	-0.011	0.0019	7.00003e-09	690702	ieu-b-40	rs1117080	G	C	0.2985	body mass index || id:ieu-b-40	TRUE	reported	igd
40356	20	44904838	0.0119	0.0018	1.59993e-11	681680	ieu-b-40	rs2425840	C	A	0.4059	body mass index || id:ieu-b-40	TRUE	reported	igd
40425	20	53453850	-0.0138	0.0021	5.10035e-11	670718	ieu-b-40	rs6023633	A	G	0.763	body mass index || id:ieu-b-40	TRUE	reported	igd
40462	20	2129907	-0.0098	0.0017	1.79999e-08	682140	ieu-b-40	rs6047046	G	A	0.4861	body mass index || id:ieu-b-40	TRUE	reported	igd
40488	20	12700157	-0.0105	0.0018	6.19998e-09	688475	ieu-b-40	rs2876248	C	T	0.3568	body mass index || id:ieu-b-40	TRUE	reported	igd
40503	20	17102860	-0.0128	0.002	1.79999e-10	691874	ieu-b-40	rs852056	C	T	0.7584	body mass index || id:ieu-b-40	TRUE	reported	igd
40572	20	30785593	0.0147	0.0024	9.40005e-10	691119	ieu-b-40	rs6121381	T	A	0.1531	body mass index || id:ieu-b-40	TRUE	reported	igd
40586	20	32553047	0.0141	0.0018	9.8992e-16	689653	ieu-b-40	rs4012234	G	T	0.5924	body mass index || id:ieu-b-40	TRUE	reported	igd
40604	20	33355046	0.015	0.0024	5.39995e-10	795055	ieu-b-40	rs4911442	A	G	0.8728	body mass index || id:ieu-b-40	TRUE	reported	igd
40607	20	41987392	-0.0188	0.0026	1.10002e-12	684760	ieu-b-40	rs2143253	A	G	0.1189	body mass index || id:ieu-b-40	TRUE	reported	igd
40620	20	47495560	-0.0178	0.0023	2.80027e-14	685234	ieu-b-40	rs6019482	T	C	0.1654	body mass index || id:ieu-b-40	TRUE	reported	igd
40741	21	46570896	0.017	0.0017	7.29962e-23	712095	ieu-b-40	rs427943	C	A	0.5669	body mass index || id:ieu-b-40	TRUE	reported	igd
40761	21	42653237	0.0124	0.0018	5.00035e-12	685665	ieu-b-40	rs1964927	G	A	0.6383	body mass index || id:ieu-b-40	TRUE	reported	igd
40784	21	30690558	0.0115	0.002	5.80003e-09	792324	ieu-b-40	rs2832283	A	G	0.2208	body mass index || id:ieu-b-40	TRUE	reported	igd
40785	21	40123740	0.0114	0.002	2.30001e-08	665851	ieu-b-40	rs11702843	A	G	0.2737	body mass index || id:ieu-b-40	TRUE	reported	igd
40810	21	39238610	0.0115	0.0019	3.29997e-09	692496	ieu-b-40	rs762147	G	A	0.7292	body mass index || id:ieu-b-40	TRUE	reported	igd
40858	21	41427168	0.0114	0.0018	1.09999e-10	680214	ieu-b-40	rs2837398	C	A	0.4042	body mass index || id:ieu-b-40	TRUE	reported	igd
40882	21	40309436	-0.0154	0.0018	2.19989e-17	683228	ieu-b-40	rs13047416	G	C	0.3769	body mass index || id:ieu-b-40	TRUE	reported	igd
40922	21	40627020	0.0102	0.0017	1.09999e-09	793481	ieu-b-40	rs2836961	C	A	0.3835	body mass index || id:ieu-b-40	TRUE	reported	igd
40969	22	42592239	0.0109	0.0017	3.59998e-10	686031	ieu-b-40	rs5751239	T	C	0.5171	body mass index || id:ieu-b-40	TRUE	reported	igd
40984	22	18220831	0.0135	0.0023	3.29997e-09	692349	ieu-b-40	rs11538	G	A	0.1805	body mass index || id:ieu-b-40	TRUE	reported	igd
40986	22	38317137	-0.0112	0.0019	2.99999e-09	686575	ieu-b-40	rs12628891	T	C	0.3169	body mass index || id:ieu-b-40	TRUE	reported	igd
41008	22	48875699	0.011	0.0017	2.69998e-10	690274	ieu-b-40	rs9615905	T	C	0.45	body mass index || id:ieu-b-40	TRUE	reported	igd
41011	22	20116015	-0.0103	0.0018	5.19996e-09	690545	ieu-b-40	rs175165	G	T	0.3941	body mass index || id:ieu-b-40	TRUE	reported	igd
41012	22	32182708	-0.0103	0.0017	3.29997e-09	687258	ieu-b-40	rs138289	T	A	0.4829	body mass index || id:ieu-b-40	TRUE	reported	igd
41014	22	38809485	-0.0103	0.0018	4e-09	687613	ieu-b-40	rs11089885	T	C	0.5384	body mass index || id:ieu-b-40	TRUE	reported	igd
41079	22	40604945	-0.0151	0.0017	2.09991e-19	794185	ieu-b-40	rs4820408	G	T	0.592	body mass index || id:ieu-b-40	TRUE	reported	igd
41095	22	50637922	0.0138	0.0025	4.39997e-08	688469	ieu-b-40	rs6712	C	G	0.1368	body mass index || id:ieu-b-40	TRUE	reported	igd

## Sheet: LDL
	chr.exposure	pos.exposure	beta.exposure	se.exposure	pval.exposure	samplesize.exposure	id.exposure	SNP	effect_allele.exposure	other_allele.exposure	eaf.exposure	exposure	mr_keep.exposure	pval_origin.exposure	data_source.exposure
359	1	235109214	-0.0161901	0.0025459	2e-10	NA	ieu-b-110	rs28631087	C	T	0.21274	LDL cholesterol || id:ieu-b-110	TRUE	reported	igd
667	1	25622244	0.0216328	0.00360036	1.89998e-09	NA	ieu-b-110	rs143670081	G	A	0.157319	LDL cholesterol || id:ieu-b-110	TRUE	reported	igd
730	1	27021913	0.056229	0.00695521	6.20012e-16	NA	ieu-b-110	rs114165349	C	G	0.023172	LDL cholesterol || id:ieu-b-110	TRUE	reported	igd
865	1	56797981	0.0138069	0.00217149	2e-10	NA	ieu-b-110	rs11206788	C	G	0.587164	LDL cholesterol || id:ieu-b-110	TRUE	reported	igd
971	1	235011460	-0.0129649	0.00212008	9.59997e-10	NA	ieu-b-110	rs10910521	C	T	0.582301	LDL cholesterol || id:ieu-b-110	TRUE	reported	igd
1028	1	109797954	0.0432959	0.00747286	6.90001e-09	NA	ieu-b-110	rs143238579	A	G	0.02056	LDL cholesterol || id:ieu-b-110	TRUE	reported	igd
1042	1	109834039	-0.0559701	0.00948316	3.59998e-09	NA	ieu-b-110	rs17036085	G	A	0.012169	LDL cholesterol || id:ieu-b-110	TRUE	reported	igd
1129	1	110198727	0.0154478	0.00213884	5.10035e-13	NA	ieu-b-110	rs1010167	G	C	0.387612	LDL cholesterol || id:ieu-b-110	TRUE	reported	igd
1350	1	55453841	-0.0538858	0.00722418	8.69961e-14	NA	ieu-b-110	rs146273942	A	G	0.023188	LDL cholesterol || id:ieu-b-110	TRUE	reported	igd
1353	1	55492190	-0.0283879	0.0023826	9.8992e-33	NA	ieu-b-110	rs2479420	T	C	0.73803	LDL cholesterol || id:ieu-b-110	TRUE	reported	igd
1360	1	55505647	-0.348456	0.00793088	1e-200	NA	ieu-b-110	rs11591147	T	G	0.017468	LDL cholesterol || id:ieu-b-110	TRUE	reported	igd
1377	1	55526428	0.0680285	0.00580615	1e-31	NA	ieu-b-110	rs11206517	G	T	0.033149	LDL cholesterol || id:ieu-b-110	TRUE	reported	igd
1595	1	63136078	0.0386409	0.00217973	2.60016e-70	NA	ieu-b-110	rs1168127	A	C	0.646048	LDL cholesterol || id:ieu-b-110	TRUE	reported	igd
1731	1	109824250	-0.0858688	0.0038883	4.4978e-108	NA	ieu-b-110	rs35358959	A	G	0.079192	LDL cholesterol || id:ieu-b-110	TRUE	reported	igd
1732	1	109825558	-0.0771403	0.00736169	1.10002e-25	NA	ieu-b-110	rs138361368	A	C	0.020945	LDL cholesterol || id:ieu-b-110	TRUE	reported	igd
1867	1	234853059	0.0351712	0.00208846	1.20005e-63	NA	ieu-b-110	rs556107	T	C	0.523338	LDL cholesterol || id:ieu-b-110	TRUE	reported	igd
1948	1	93034023	0.0190249	0.00248903	2.09991e-14	NA	ieu-b-110	rs1556562	T	G	0.790033	LDL cholesterol || id:ieu-b-110	TRUE	reported	igd
2028	1	198994619	0.0153061	0.00232969	5.00035e-11	NA	ieu-b-110	rs6667939	T	C	0.71867	LDL cholesterol || id:ieu-b-110	TRUE	reported	igd
2031	1	220970028	0.0253218	0.00227308	8.00018e-29	NA	ieu-b-110	rs2642438	G	A	0.702657	LDL cholesterol || id:ieu-b-110	TRUE	reported	igd
2118	1	25793663	-0.0263419	0.0021108	9.70063e-36	NA	ieu-b-110	rs61775180	T	C	0.420137	LDL cholesterol || id:ieu-b-110	TRUE	reported	igd
2151	1	109663584	-0.0343914	0.00481669	9.30037e-13	NA	ieu-b-110	rs150681312	T	A	0.049704	LDL cholesterol || id:ieu-b-110	TRUE	reported	igd
2204	1	109807283	-0.0952167	0.00309924	1e-200	NA	ieu-b-110	rs6657811	T	A	0.129926	LDL cholesterol || id:ieu-b-110	TRUE	reported	igd
2289	1	110061974	-0.0503391	0.0077049	6.4003e-11	NA	ieu-b-110	rs115458560	C	T	0.018563	LDL cholesterol || id:ieu-b-110	TRUE	reported	igd
2353	1	55513183	-0.0386615	0.00705365	4.20001e-08	NA	ieu-b-110	rs41294821	T	C	0.022807	LDL cholesterol || id:ieu-b-110	TRUE	reported	igd
2358	1	55521313	0.0425743	0.00218093	7.29962e-85	NA	ieu-b-110	rs472495	T	G	0.648959	LDL cholesterol || id:ieu-b-110	TRUE	reported	igd
2405	1	55735395	0.0393637	0.00603317	6.79986e-11	NA	ieu-b-110	rs116293108	A	G	0.033728	LDL cholesterol || id:ieu-b-110	TRUE	reported	igd
2422	1	55785672	0.0218309	0.00363898	2e-09	NA	ieu-b-110	rs6676932	C	T	0.909964	LDL cholesterol || id:ieu-b-110	TRUE	reported	igd
2721	1	10796866	-0.0152225	0.00220678	5.30029e-12	NA	ieu-b-110	rs880315	C	T	0.34024	LDL cholesterol || id:ieu-b-110	TRUE	reported	igd
2730	1	16512586	0.0131127	0.00214876	1e-09	NA	ieu-b-110	rs12078100	G	C	0.623087	LDL cholesterol || id:ieu-b-110	TRUE	reported	igd
2751	1	234789114	0.0163256	0.00209332	6.20012e-15	NA	ieu-b-110	rs600511	A	G	0.465999	LDL cholesterol || id:ieu-b-110	TRUE	reported	igd
2831	1	109777764	-0.0412899	0.00715593	7.90005e-09	NA	ieu-b-110	rs114166723	A	G	0.021527	LDL cholesterol || id:ieu-b-110	TRUE	reported	igd
3131	1	23785760	0.0189012	0.00314349	1.79999e-09	NA	ieu-b-110	rs7551124	T	C	0.875057	LDL cholesterol || id:ieu-b-110	TRUE	reported	igd
3300	1	55793374	-0.0471535	0.00714067	4.00037e-11	NA	ieu-b-110	rs60815409	G	T	0.02291	LDL cholesterol || id:ieu-b-110	TRUE	reported	igd
3651	2	216300185	0.0137745	0.00236771	5.99998e-09	NA	ieu-b-110	rs1250258	T	C	0.736649	LDL cholesterol || id:ieu-b-110	TRUE	reported	igd
3693	2	44044885	0.023052	0.0029703	8.4004e-15	NA	ieu-b-110	rs139029940	A	C	0.149793	LDL cholesterol || id:ieu-b-110	TRUE	reported	igd
3754	2	44576049	-0.0665355	0.00825785	7.8001e-16	NA	ieu-b-110	rs72804944	A	T	0.017493	LDL cholesterol || id:ieu-b-110	TRUE	reported	igd
4174	2	21565003	0.0338462	0.0040138	3.40017e-17	NA	ieu-b-110	rs62131701	G	A	0.073068	LDL cholesterol || id:ieu-b-110	TRUE	reported	igd
4429	2	234665498	0.0256951	0.00417849	7.79992e-10	NA	ieu-b-110	rs11568318	A	C	0.066246	LDL cholesterol || id:ieu-b-110	TRUE	reported	igd
4498	2	118841518	0.0284457	0.00404841	2.09991e-12	NA	ieu-b-110	rs17587254	G	A	0.071816	LDL cholesterol || id:ieu-b-110	TRUE	reported	igd
4505	2	121306440	-0.0205597	0.00211549	2.49977e-22	NA	ieu-b-110	rs17050272	A	G	0.409275	LDL cholesterol || id:ieu-b-110	TRUE	reported	igd
4529	2	135632981	0.0146629	0.00213654	6.70039e-12	NA	ieu-b-110	rs4954192	T	C	0.373474	LDL cholesterol || id:ieu-b-110	TRUE	reported	igd
4716	2	43938274	-0.0529979	0.00814871	7.8001e-11	NA	ieu-b-110	rs113857915	T	C	0.018571	LDL cholesterol || id:ieu-b-110	TRUE	reported	igd
5115	2	21451687	-0.0542098	0.00266645	6.90081e-92	NA	ieu-b-110	rs35239705	A	G	0.196339	LDL cholesterol || id:ieu-b-110	TRUE	reported	igd
5122	2	21482292	0.0222678	0.00348395	1.6e-10	NA	ieu-b-110	rs10195618	A	G	0.899648	LDL cholesterol || id:ieu-b-110	TRUE	reported	igd
5157	2	26930411	0.0131938	0.00213467	6.4e-10	NA	ieu-b-110	rs1731243	T	C	0.606649	LDL cholesterol || id:ieu-b-110	TRUE	reported	igd
5284	2	3636478	0.0177139	0.00307979	8.79995e-09	NA	ieu-b-110	rs56236159	G	T	0.13149	LDL cholesterol || id:ieu-b-110	TRUE	reported	igd
5610	2	21141832	0.0337996	0.00245525	4.10015e-43	NA	ieu-b-110	rs13414987	A	C	0.236892	LDL cholesterol || id:ieu-b-110	TRUE	reported	igd
5769	2	21504501	0.0816694	0.0144722	1.7e-08	NA	ieu-b-110	rs138783523	T	C	0.006142	LDL cholesterol || id:ieu-b-110	TRUE	reported	igd
5770	2	21505060	-0.0811641	0.00925876	1.80011e-18	NA	ieu-b-110	rs141645791	T	C	0.013723	LDL cholesterol || id:ieu-b-110	TRUE	reported	igd
5984	2	44073881	-0.0537152	0.00222274	5.00035e-129	NA	ieu-b-110	rs6544713	C	T	0.676864	LDL cholesterol || id:ieu-b-110	TRUE	reported	igd
6016	2	44236099	0.0180609	0.00331086	4.90004e-08	NA	ieu-b-110	rs72880941	G	T	0.112109	LDL cholesterol || id:ieu-b-110	TRUE	reported	igd
6150	2	118845121	-0.0347623	0.00347063	1.29987e-23	NA	ieu-b-110	rs150474434	A	G	0.101353	LDL cholesterol || id:ieu-b-110	TRUE	reported	igd
6332	2	109206139	0.0187872	0.00297184	2.59998e-10	NA	ieu-b-110	rs2718717	G	A	0.143037	LDL cholesterol || id:ieu-b-110	TRUE	reported	igd
6414	2	169830328	-0.0211572	0.00212931	2.90001e-23	NA	ieu-b-110	rs2287622	G	A	0.602794	LDL cholesterol || id:ieu-b-110	TRUE	reported	igd
6678	2	63047973	-0.0201126	0.00222879	1.80011e-19	NA	ieu-b-110	rs7562734	C	G	0.322299	LDL cholesterol || id:ieu-b-110	TRUE	reported	igd
6690	2	11512825	-0.0221224	0.00401291	3.50002e-08	NA	ieu-b-110	rs72774870	T	C	0.072891	LDL cholesterol || id:ieu-b-110	TRUE	reported	igd
6802	2	21268219	0.0747697	0.0076757	1.99986e-22	NA	ieu-b-110	rs617314	C	A	0.981006	LDL cholesterol || id:ieu-b-110	TRUE	reported	igd
6817	2	21301892	0.046023	0.00493809	1.20005e-20	NA	ieu-b-110	rs6756743	T	C	0.047286	LDL cholesterol || id:ieu-b-110	TRUE	reported	igd
7400	2	64928603	0.0135999	0.00228112	2.5e-09	NA	ieu-b-110	rs12471768	C	T	0.704119	LDL cholesterol || id:ieu-b-110	TRUE	reported	igd
7455	2	44080324	-0.043441	0.00329601	1.10002e-39	NA	ieu-b-110	rs6709904	G	A	0.112585	LDL cholesterol || id:ieu-b-110	TRUE	reported	igd
7494	2	44327463	0.0145846	0.00209518	3.40017e-12	NA	ieu-b-110	rs13020929	A	G	0.4567	LDL cholesterol || id:ieu-b-110	TRUE	reported	igd
7507	2	20371167	-0.0175908	0.00208614	3.40017e-17	NA	ieu-b-110	rs907868	T	C	0.47503	LDL cholesterol || id:ieu-b-110	TRUE	reported	igd
7525	2	20911123	-0.0705757	0.00980685	6.20012e-13	NA	ieu-b-110	rs116343838	T	C	0.011871	LDL cholesterol || id:ieu-b-110	TRUE	reported	igd
7544	2	21077208	-0.0801663	0.0119215	1.80011e-11	NA	ieu-b-110	rs115692156	G	A	0.008834	LDL cholesterol || id:ieu-b-110	TRUE	reported	igd
7614	2	21216815	0.065847	0.00215559	1e-200	NA	ieu-b-110	rs62122481	A	C	0.376939	LDL cholesterol || id:ieu-b-110	TRUE	reported	igd
7770	2	21919338	0.012654	0.0022278	1.29999e-08	NA	ieu-b-110	rs10495716	A	C	0.326787	LDL cholesterol || id:ieu-b-110	TRUE	reported	igd
7823	2	27730940	-0.0347299	0.00212546	5.10035e-60	NA	ieu-b-110	rs1260326	C	T	0.604443	LDL cholesterol || id:ieu-b-110	TRUE	reported	igd
8010	2	203527979	0.017881	0.00208232	8.9002e-18	NA	ieu-b-110	rs7569317	C	T	0.530638	LDL cholesterol || id:ieu-b-110	TRUE	reported	igd
8118	3	12327431	-0.020994	0.00239027	1.59993e-18	NA	ieu-b-110	rs13076933	G	T	0.259454	LDL cholesterol || id:ieu-b-110	TRUE	reported	igd
8205	3	122282569	0.0184695	0.00288312	1.5e-10	NA	ieu-b-110	rs9841897	C	T	0.156495	LDL cholesterol || id:ieu-b-110	TRUE	reported	igd
8290	3	12173015	-0.0777843	0.0122299	2e-10	NA	ieu-b-110	rs111833688	C	T	0.007542	LDL cholesterol || id:ieu-b-110	TRUE	reported	igd
8317	3	69810294	0.0136486	0.00219829	5.30005e-10	NA	ieu-b-110	rs55921103	T	G	0.648893	LDL cholesterol || id:ieu-b-110	TRUE	reported	igd
8331	3	142649110	-0.0147604	0.00220388	2.09991e-11	NA	ieu-b-110	rs9832727	G	C	0.339636	LDL cholesterol || id:ieu-b-110	TRUE	reported	igd
8492	3	32535382	-0.0322172	0.00366408	1.50003e-18	NA	ieu-b-110	rs9834932	G	A	0.08883	LDL cholesterol || id:ieu-b-110	TRUE	reported	igd
8524	3	132217703	-0.0411737	0.00466039	1e-18	NA	ieu-b-110	rs113177823	A	G	0.054136	LDL cholesterol || id:ieu-b-110	TRUE	reported	igd
8620	3	58420613	-0.0283073	0.00378458	7.50067e-14	NA	ieu-b-110	rs71311871	G	A	0.083052	LDL cholesterol || id:ieu-b-110	TRUE	reported	igd
8775	3	132300248	-0.0226787	0.00370603	9.40005e-10	NA	ieu-b-110	rs78702244	C	A	0.086748	LDL cholesterol || id:ieu-b-110	TRUE	reported	igd
8800	3	136258924	0.0138602	0.00223505	5.60003e-10	NA	ieu-b-110	rs3932048	G	C	0.322629	LDL cholesterol || id:ieu-b-110	TRUE	reported	igd
9025	3	119536429	-0.0173556	0.00252038	5.70033e-12	NA	ieu-b-110	rs3732359	A	G	0.78012	LDL cholesterol || id:ieu-b-110	TRUE	reported	igd
9279	4	69560353	0.0169409	0.00300228	1.7e-08	NA	ieu-b-110	rs139145550	T	G	0.144022	LDL cholesterol || id:ieu-b-110	TRUE	reported	igd
9292	4	100239319	0.0525797	0.00633356	1e-16	NA	ieu-b-110	rs1229984	C	T	0.972799	LDL cholesterol || id:ieu-b-110	TRUE	reported	igd
9309	4	81167309	-0.0181876	0.00230231	2.80027e-15	NA	ieu-b-110	rs11099097	T	C	0.291333	LDL cholesterol || id:ieu-b-110	TRUE	reported	igd
9322	4	7212389	0.0128507	0.00226135	1.29999e-08	NA	ieu-b-110	rs13121616	G	A	0.693553	LDL cholesterol || id:ieu-b-110	TRUE	reported	igd
9344	4	156507678	-0.0118015	0.00208525	1.5e-08	NA	ieu-b-110	rs990619	G	C	0.523638	LDL cholesterol || id:ieu-b-110	TRUE	reported	igd
9581	4	3443931	-0.0177871	0.0021598	1.80011e-16	NA	ieu-b-110	rs13108218	G	A	0.614867	LDL cholesterol || id:ieu-b-110	TRUE	reported	igd
9606	4	103188709	-0.0248331	0.00396439	3.79997e-10	NA	ieu-b-110	rs13107325	T	C	0.074895	LDL cholesterol || id:ieu-b-110	TRUE	reported	igd
9633	4	69373407	0.0251489	0.00249163	5.90065e-24	NA	ieu-b-110	rs9884390	C	T	0.234121	LDL cholesterol || id:ieu-b-110	TRUE	reported	igd
9706	5	71953629	-0.0189997	0.00254549	8.4004e-14	NA	ieu-b-110	rs2925677	G	C	0.212685	LDL cholesterol || id:ieu-b-110	TRUE	reported	igd
9910	5	156200192	0.0346018	0.00578409	2.19999e-09	NA	ieu-b-110	rs2047174	A	C	0.033768	LDL cholesterol || id:ieu-b-110	TRUE	reported	igd
10101	5	52095024	-0.0473368	0.0052819	3.19963e-19	NA	ieu-b-110	rs116734477	T	C	0.040837	LDL cholesterol || id:ieu-b-110	TRUE	reported	igd
10111	5	55861786	0.0147638	0.00259966	1.40001e-08	NA	ieu-b-110	rs9686661	T	C	0.20058	LDL cholesterol || id:ieu-b-110	TRUE	reported	igd
10339	5	122771249	0.0170995	0.00312795	4.60002e-08	NA	ieu-b-110	rs71592829	T	TACACACACACAC	0.826588	LDL cholesterol || id:ieu-b-110	TRUE	reported	igd
10713	5	75576313	0.0177618	0.00320963	3.09999e-08	NA	ieu-b-110	rs4566770	T	C	0.121116	LDL cholesterol || id:ieu-b-110	TRUE	reported	igd
10943	5	74399866	0.0380244	0.00534296	1.10002e-12	NA	ieu-b-110	rs11956764	C	T	0.040684	LDL cholesterol || id:ieu-b-110	TRUE	reported	igd
11004	5	74656539	0.0621175	0.00212705	1.69824e-187	NA	ieu-b-110	rs12916	C	T	0.400537	LDL cholesterol || id:ieu-b-110	TRUE	reported	igd
11137	5	74386952	-0.0291632	0.00522817	2.39999e-08	NA	ieu-b-110	rs77838597	G	A	0.0428	LDL cholesterol || id:ieu-b-110	TRUE	reported	igd
11321	5	156391628	0.032331	0.00216292	1.59993e-50	NA	ieu-b-110	rs6874202	C	T	0.634269	LDL cholesterol || id:ieu-b-110	TRUE	reported	igd
11618	5	131744574	-0.0174377	0.00265087	4.79954e-11	NA	ieu-b-110	rs1016988	C	T	0.190907	LDL cholesterol || id:ieu-b-110	TRUE	reported	igd
11926	5	74316685	0.0508344	0.00809255	3.40001e-10	NA	ieu-b-110	rs79783247	G	A	0.016842	LDL cholesterol || id:ieu-b-110	TRUE	reported	igd
12107	5	34713792	-0.0569699	0.0103828	4.09996e-08	NA	ieu-b-110	rs146433259	T	C	0.011736	LDL cholesterol || id:ieu-b-110	TRUE	reported	igd
12150	5	122848876	0.0187595	0.00209401	3.29989e-19	NA	ieu-b-110	rs7734476	A	G	0.550077	LDL cholesterol || id:ieu-b-110	TRUE	reported	igd
14997	6	160564476	0.0360475	0.00267446	2.09991e-41	NA	ieu-b-110	rs662138	G	C	0.186042	LDL cholesterol || id:ieu-b-110	TRUE	reported	igd
15005	6	160580496	-0.0470727	0.00739662	2e-10	NA	ieu-b-110	rs118053827	T	C	0.023011	LDL cholesterol || id:ieu-b-110	TRUE	reported	igd
15047	6	127200643	-0.0121643	0.00210137	7.10003e-09	NA	ieu-b-110	rs11154376	G	A	0.437357	LDL cholesterol || id:ieu-b-110	TRUE	reported	igd
15087	6	135418916	-0.0162316	0.00237493	8.19974e-12	NA	ieu-b-110	rs7776054	G	A	0.261313	LDL cholesterol || id:ieu-b-110	TRUE	reported	igd
15637	6	32487937	0.0207327	0.00287444	5.50047e-13	NA	ieu-b-110	rs73726164	A	T	0.330463	LDL cholesterol || id:ieu-b-110	TRUE	reported	igd
15826	6	32534115	-0.0216039	0.00330796	6.4998e-11	NA	ieu-b-110	rs112335954	A	T	0.219424	LDL cholesterol || id:ieu-b-110	TRUE	reported	igd
16332	6	32619229	-0.0166582	0.00253143	4.70002e-11	NA	ieu-b-110	rs529480034	T	C	0.391442	LDL cholesterol || id:ieu-b-110	TRUE	reported	igd
16498	6	32663954	0.0459309	0.00326572	6.29941e-45	NA	ieu-b-110	rs34392107	A	G	0.116494	LDL cholesterol || id:ieu-b-110	TRUE	reported	igd
16702	6	34603691	-0.0275941	0.0032675	2.99985e-17	NA	ieu-b-110	rs76967117	A	G	0.114658	LDL cholesterol || id:ieu-b-110	TRUE	reported	igd
16865	6	26091179	-0.0213994	0.002914	2.09991e-13	NA	ieu-b-110	rs1799945	G	C	0.150351	LDL cholesterol || id:ieu-b-110	TRUE	reported	igd
16866	6	26098474	-0.057338	0.00392142	1.99986e-48	NA	ieu-b-110	rs79220007	C	T	0.076135	LDL cholesterol || id:ieu-b-110	TRUE	reported	igd
16997	6	160543148	0.0569843	0.00409617	5.40008e-44	NA	ieu-b-110	rs12208357	T	C	0.070102	LDL cholesterol || id:ieu-b-110	TRUE	reported	igd
17712	6	160985526	0.0835056	0.00388533	1.79887e-102	NA	ieu-b-110	rs118039278	A	G	0.078672	LDL cholesterol || id:ieu-b-110	TRUE	reported	igd
17752	6	161111700	0.108883	0.00869894	6.00067e-36	NA	ieu-b-110	rs186696265	T	C	0.014689	LDL cholesterol || id:ieu-b-110	TRUE	reported	igd
18932	6	32619089	-0.0151414	0.00234338	1e-10	NA	ieu-b-110	rs534331448	C	T	0.41946	LDL cholesterol || id:ieu-b-110	TRUE	reported	igd
19308	6	39234907	0.0124926	0.00228702	4.70002e-08	NA	ieu-b-110	rs55804343	T	C	0.296268	LDL cholesterol || id:ieu-b-110	TRUE	reported	igd
19310	6	42924932	-0.0127161	0.00211601	1.89998e-09	NA	ieu-b-110	rs6940814	G	A	0.587566	LDL cholesterol || id:ieu-b-110	TRUE	reported	igd
19558	6	29843544	0.0245876	0.00421485	5.39995e-09	NA	ieu-b-110	rs62389282	T	G	0.087427	LDL cholesterol || id:ieu-b-110	TRUE	reported	igd
19803	6	116316882	0.0178418	0.00212447	4.49987e-17	NA	ieu-b-110	rs3822855	T	G	0.40166	LDL cholesterol || id:ieu-b-110	TRUE	reported	igd
19909	6	160365492	-0.023945	0.00396441	1.5e-09	NA	ieu-b-110	rs74956805	A	G	0.07685	LDL cholesterol || id:ieu-b-110	TRUE	reported	igd
19959	6	100602753	-0.0174316	0.00243272	7.8001e-13	NA	ieu-b-110	rs9496567	A	G	0.243458	LDL cholesterol || id:ieu-b-110	TRUE	reported	igd
20176	6	31556581	0.0187239	0.00237691	3.29989e-15	NA	ieu-b-110	rs1052248	A	T	0.258864	LDL cholesterol || id:ieu-b-110	TRUE	reported	igd
20303	6	160440132	-0.0316045	0.00471449	1.99986e-11	NA	ieu-b-110	rs35646088	G	A	0.05209	LDL cholesterol || id:ieu-b-110	TRUE	reported	igd
20433	6	161005388	-0.0211299	0.00339777	5e-10	NA	ieu-b-110	rs571848809	A	G	0.105546	LDL cholesterol || id:ieu-b-110	TRUE	reported	igd
20988	6	16126934	-0.0234725	0.00226701	4.00037e-25	NA	ieu-b-110	rs7746081	A	G	0.304113	LDL cholesterol || id:ieu-b-110	TRUE	reported	igd
21069	6	127471533	0.0138073	0.00208502	3.50026e-11	NA	ieu-b-110	rs9491699	T	C	0.478163	LDL cholesterol || id:ieu-b-110	TRUE	reported	igd
21085	6	130384710	0.0119846	0.00211041	1.40001e-08	NA	ieu-b-110	rs72989401	A	T	0.576152	LDL cholesterol || id:ieu-b-110	TRUE	reported	igd
21267	6	32471012	-0.0151717	0.00262087	7.10003e-09	NA	ieu-b-110	rs111637026	A	G	0.375506	LDL cholesterol || id:ieu-b-110	TRUE	reported	igd
21912	6	32616512	-0.0212364	0.00247259	8.80035e-18	NA	ieu-b-110	rs553276313	A	C	0.351092	LDL cholesterol || id:ieu-b-110	TRUE	reported	igd
21914	6	32618190	-0.0207453	0.00265635	5.70033e-15	NA	ieu-b-110	rs185774696	T	C	0.296586	LDL cholesterol || id:ieu-b-110	TRUE	reported	igd
23835	6	37038432	-0.0119761	0.00208742	9.59997e-09	NA	ieu-b-110	rs913499	G	A	0.509209	LDL cholesterol || id:ieu-b-110	TRUE	reported	igd
24375	6	30073847	0.0184982	0.00208321	6.70039e-19	NA	ieu-b-110	rs2844795	T	C	0.520265	LDL cholesterol || id:ieu-b-110	TRUE	reported	igd
24698	6	161017363	0.036014	0.00576662	4.20001e-10	NA	ieu-b-110	rs73596816	A	G	0.033761	LDL cholesterol || id:ieu-b-110	TRUE	reported	igd
24733	6	161329914	0.0445587	0.00796433	2.19999e-08	NA	ieu-b-110	rs76483627	A	G	0.024676	LDL cholesterol || id:ieu-b-110	TRUE	reported	igd
24734	6	161363908	-0.0144655	0.00263411	4e-08	NA	ieu-b-110	rs73021759	T	C	0.196445	LDL cholesterol || id:ieu-b-110	TRUE	reported	igd
24739	7	1074134	-0.0142314	0.00250093	1.29999e-08	NA	ieu-b-110	rs869412	C	T	0.225684	LDL cholesterol || id:ieu-b-110	TRUE	reported	igd
24821	7	21598753	0.0331798	0.00253796	4.70002e-39	NA	ieu-b-110	rs56130071	C	G	0.216984	LDL cholesterol || id:ieu-b-110	TRUE	reported	igd
25092	7	44582331	0.0355498	0.00267287	2.29985e-40	NA	ieu-b-110	rs2073547	G	A	0.184007	LDL cholesterol || id:ieu-b-110	TRUE	reported	igd
25212	7	44586599	-0.0126157	0.00210914	2.19999e-09	NA	ieu-b-110	rs369719	A	G	0.533661	LDL cholesterol || id:ieu-b-110	TRUE	reported	igd
25460	7	21485102	0.0191269	0.0021286	2.60016e-19	NA	ieu-b-110	rs2107448	T	C	0.589848	LDL cholesterol || id:ieu-b-110	TRUE	reported	igd
25559	7	97977268	-0.0162608	0.00268778	1.40001e-09	NA	ieu-b-110	rs112758337	A	G	0.185538	LDL cholesterol || id:ieu-b-110	TRUE	reported	igd
25561	7	100216773	-0.0178286	0.00246664	4.90004e-13	NA	ieu-b-110	rs10953298	T	C	0.236298	LDL cholesterol || id:ieu-b-110	TRUE	reported	igd
25648	7	25990597	0.015132	0.00228553	3.59998e-11	NA	ieu-b-110	rs4000713	A	G	0.296633	LDL cholesterol || id:ieu-b-110	TRUE	reported	igd
25651	7	36169203	0.0151122	0.00227404	2.99985e-11	NA	ieu-b-110	rs67050321	C	T	0.303904	LDL cholesterol || id:ieu-b-110	TRUE	reported	igd
25723	7	87074419	-0.0157917	0.0027233	6.69993e-09	NA	ieu-b-110	rs4148826	C	T	0.18045	LDL cholesterol || id:ieu-b-110	TRUE	reported	igd
25751	7	98874892	0.0323852	0.00541912	2.30001e-09	NA	ieu-b-110	rs60612724	G	A	0.038647	LDL cholesterol || id:ieu-b-110	TRUE	reported	igd
25772	7	100532540	0.0198565	0.00272709	3.29989e-13	NA	ieu-b-110	rs10231941	C	T	0.177717	LDL cholesterol || id:ieu-b-110	TRUE	reported	igd
25835	8	126481061	0.0460907	0.00668032	5.19996e-12	NA	ieu-b-110	rs72722651	G	A	0.024875	LDL cholesterol || id:ieu-b-110	TRUE	reported	igd
25916	8	59393273	-0.0315439	0.00220937	2.99985e-46	NA	ieu-b-110	rs4738684	G	A	0.664652	LDL cholesterol || id:ieu-b-110	TRUE	reported	igd
25986	8	21928227	-0.017895	0.00293241	1e-09	NA	ieu-b-110	rs59328596	A	G	0.148119	LDL cholesterol || id:ieu-b-110	TRUE	reported	igd
26059	8	116667634	-0.0202743	0.002322	2.49977e-18	NA	ieu-b-110	rs2737265	G	A	0.28046	LDL cholesterol || id:ieu-b-110	TRUE	reported	igd
26123	8	126500031	-0.0620105	0.00213624	2.89734e-185	NA	ieu-b-110	rs28601761	G	C	0.418688	LDL cholesterol || id:ieu-b-110	TRUE	reported	igd
26142	8	145031968	0.0156761	0.0021829	6.89922e-13	NA	ieu-b-110	rs55831924	T	C	0.361448	LDL cholesterol || id:ieu-b-110	TRUE	reported	igd
26168	8	9183358	0.0453824	0.00362169	5.10035e-36	NA	ieu-b-110	rs9987289	G	A	0.908808	LDL cholesterol || id:ieu-b-110	TRUE	reported	igd
26234	8	55437524	0.0189081	0.00256749	1.80011e-13	NA	ieu-b-110	rs9298506	G	A	0.207796	LDL cholesterol || id:ieu-b-110	TRUE	reported	igd
26545	8	18272881	-0.0173961	0.0025123	4.40048e-12	NA	ieu-b-110	rs1495741	A	G	0.779444	LDL cholesterol || id:ieu-b-110	TRUE	reported	igd
26628	8	141988687	0.0121747	0.00215073	1.5e-08	NA	ieu-b-110	rs28814720	G	A	0.519766	LDL cholesterol || id:ieu-b-110	TRUE	reported	igd
26740	8	29024943	-0.0571106	0.00792993	5.90065e-13	NA	ieu-b-110	rs117139027	A	G	0.017594	LDL cholesterol || id:ieu-b-110	TRUE	reported	igd
26916	8	41542093	-0.0320529	0.00575731	2.59998e-08	NA	ieu-b-110	rs34265667	A	G	0.033987	LDL cholesterol || id:ieu-b-110	TRUE	reported	igd
26990	8	59542732	-0.031464	0.00500246	3.2e-10	NA	ieu-b-110	rs113847133	A	G	0.045735	LDL cholesterol || id:ieu-b-110	TRUE	reported	igd
27146	8	9226095	-0.0188244	0.00211577	5.70033e-19	NA	ieu-b-110	rs10095103	C	T	0.567844	LDL cholesterol || id:ieu-b-110	TRUE	reported	igd
27212	9	2640759	-0.0278983	0.00418323	2.60016e-11	NA	ieu-b-110	rs3780181	G	A	0.067627	LDL cholesterol || id:ieu-b-110	TRUE	reported	igd
27234	9	78213225	0.0116196	0.00212613	4.60002e-08	NA	ieu-b-110	rs10869595	A	G	0.40414	LDL cholesterol || id:ieu-b-110	TRUE	reported	igd
27236	9	78730766	-0.0122028	0.00212189	8.9e-09	NA	ieu-b-110	rs6560499	A	G	0.576007	LDL cholesterol || id:ieu-b-110	TRUE	reported	igd
27237	9	131465481	-0.0206198	0.00295292	2.90001e-12	NA	ieu-b-110	rs13283282	G	C	0.146153	LDL cholesterol || id:ieu-b-110	TRUE	reported	igd
27266	9	136141870	0.0557289	0.0026865	1.39991e-95	NA	ieu-b-110	rs2519093	T	C	0.18451	LDL cholesterol || id:ieu-b-110	TRUE	reported	igd
27376	9	136128000	-0.0236746	0.0042923	3.50002e-08	NA	ieu-b-110	rs10901252	C	G	0.063223	LDL cholesterol || id:ieu-b-110	TRUE	reported	igd
27423	9	107589744	0.0218168	0.00287508	3.19963e-14	NA	ieu-b-110	rs4149307	T	C	0.155251	LDL cholesterol || id:ieu-b-110	TRUE	reported	igd
27630	9	139320069	-0.0150594	0.00223737	1.69981e-11	NA	ieu-b-110	rs10448340	G	T	0.319765	LDL cholesterol || id:ieu-b-110	TRUE	reported	igd
27751	9	107661742	-0.0252452	0.00236503	1.29987e-26	NA	ieu-b-110	rs2740488	C	A	0.265466	LDL cholesterol || id:ieu-b-110	TRUE	reported	igd
27770	9	22081850	-0.0202689	0.00208367	2.29985e-22	NA	ieu-b-110	rs6475606	T	C	0.48447	LDL cholesterol || id:ieu-b-110	TRUE	reported	igd
27799	10	94916348	-0.0117391	0.00210465	2.39999e-08	NA	ieu-b-110	rs7079528	A	G	0.541479	LDL cholesterol || id:ieu-b-110	TRUE	reported	igd
27840	10	18494666	0.0161735	0.0028772	1.89998e-08	NA	ieu-b-110	rs1277762	T	C	0.843327	LDL cholesterol || id:ieu-b-110	TRUE	reported	igd
27842	10	18720845	0.0137924	0.00233007	3.2e-09	NA	ieu-b-110	rs11014204	T	C	0.280227	LDL cholesterol || id:ieu-b-110	TRUE	reported	igd
27847	10	52352431	0.0144987	0.00261498	2.90001e-08	NA	ieu-b-110	rs79828839	T	C	0.198784	LDL cholesterol || id:ieu-b-110	TRUE	reported	igd
27881	10	65335315	-0.0119447	0.00208974	1.09999e-08	NA	ieu-b-110	rs7090758	C	T	0.47387	LDL cholesterol || id:ieu-b-110	TRUE	reported	igd
27885	10	71094504	-0.0216418	0.00335937	1.2e-10	NA	ieu-b-110	rs17476364	C	T	0.108328	LDL cholesterol || id:ieu-b-110	TRUE	reported	igd
28136	10	94839642	-0.0192081	0.00209421	4.60045e-20	NA	ieu-b-110	rs2068888	A	G	0.450695	LDL cholesterol || id:ieu-b-110	TRUE	reported	igd
28164	10	113921354	-0.0181939	0.00233224	6.09958e-15	NA	ieu-b-110	rs2250802	A	G	0.72434	LDL cholesterol || id:ieu-b-110	TRUE	reported	igd
28169	10	115786233	-0.0214755	0.0031477	8.9002e-12	NA	ieu-b-110	rs72823013	A	G	0.126211	LDL cholesterol || id:ieu-b-110	TRUE	reported	igd
28195	10	124705307	0.0257335	0.00342791	6.00067e-14	NA	ieu-b-110	rs12246352	G	A	0.103895	LDL cholesterol || id:ieu-b-110	TRUE	reported	igd
28287	11	5701074	0.0322012	0.00404981	1.80011e-15	NA	ieu-b-110	rs11601507	A	C	0.069468	LDL cholesterol || id:ieu-b-110	TRUE	reported	igd
28295	11	116350751	0.0297905	0.00540949	3.59998e-08	NA	ieu-b-110	rs4391855	A	G	0.038567	LDL cholesterol || id:ieu-b-110	TRUE	reported	igd
28538	11	61588305	-0.0318977	0.0021896	4.49987e-48	NA	ieu-b-110	rs174564	G	A	0.348557	LDL cholesterol || id:ieu-b-110	TRUE	reported	igd
28587	11	5691528	-0.0233695	0.00364581	1.5e-10	NA	ieu-b-110	rs71490145	T	C	0.096528	LDL cholesterol || id:ieu-b-110	TRUE	reported	igd
28671	11	103870755	-0.016026	0.00265376	1.6e-09	NA	ieu-b-110	rs11226108	C	G	0.191562	LDL cholesterol || id:ieu-b-110	TRUE	reported	igd
28891	11	126228000	0.055273	0.00400156	2.09991e-43	NA	ieu-b-110	rs59379014	T	C	0.07331	LDL cholesterol || id:ieu-b-110	TRUE	reported	igd
28934	11	66293779	-0.0169736	0.00244502	3.90032e-12	NA	ieu-b-110	rs3819247	C	T	0.23855	LDL cholesterol || id:ieu-b-110	TRUE	reported	igd
28998	11	65561805	0.0177724	0.00301397	3.69999e-09	NA	ieu-b-110	rs56019505	G	T	0.14029	LDL cholesterol || id:ieu-b-110	TRUE	reported	igd
29047	11	116665079	-0.0275737	0.00379127	3.50026e-13	NA	ieu-b-110	rs9804646	T	C	0.083374	LDL cholesterol || id:ieu-b-110	TRUE	reported	igd
29246	11	116648917	-0.0575823	0.00306356	8.19974e-79	NA	ieu-b-110	rs964184	C	G	0.866409	LDL cholesterol || id:ieu-b-110	TRUE	reported	igd
29418	11	126187837	-0.0141982	0.00209705	1.29987e-11	NA	ieu-b-110	rs685903	C	T	0.470739	LDL cholesterol || id:ieu-b-110	TRUE	reported	igd
29732	11	122518525	0.013258	0.00215315	7.39997e-10	NA	ieu-b-110	rs6589939	G	A	0.378423	LDL cholesterol || id:ieu-b-110	TRUE	reported	igd
29872	11	18664241	0.0173059	0.00239616	5.10035e-13	NA	ieu-b-110	rs10832963	G	T	0.744224	LDL cholesterol || id:ieu-b-110	TRUE	reported	igd
29947	12	72179446	0.0430117	0.00748441	9.09997e-09	NA	ieu-b-110	rs61754230	T	C	0.019784	LDL cholesterol || id:ieu-b-110	TRUE	reported	igd
30007	12	111973358	0.0271066	0.00209151	2.09991e-38	NA	ieu-b-110	rs597808	G	A	0.515915	LDL cholesterol || id:ieu-b-110	TRUE	reported	igd
30549	12	623129	0.0139684	0.00237417	4e-09	NA	ieu-b-110	rs35882350	G	A	0.261067	LDL cholesterol || id:ieu-b-110	TRUE	reported	igd
30613	12	50650057	0.0182581	0.00218417	6.29941e-17	NA	ieu-b-110	rs2160994	C	T	0.647494	LDL cholesterol || id:ieu-b-110	TRUE	reported	igd
30931	12	26802549	0.0121935	0.00213401	1.09999e-08	NA	ieu-b-110	rs1007938	G	A	0.40511	LDL cholesterol || id:ieu-b-110	TRUE	reported	igd
30949	12	121423386	-0.0244904	0.00225744	1.99986e-27	NA	ieu-b-110	rs11065385	G	A	0.690891	LDL cholesterol || id:ieu-b-110	TRUE	reported	igd
31228	12	125303254	0.0171314	0.0030143	1.29999e-08	NA	ieu-b-110	rs112403212	T	C	0.14143	LDL cholesterol || id:ieu-b-110	TRUE	reported	igd
31693	13	111039070	0.0129352	0.00215833	2.1e-09	NA	ieu-b-110	rs4771674	G	A	0.621682	LDL cholesterol || id:ieu-b-110	TRUE	reported	igd
31707	13	114546549	0.0221997	0.00231001	7.19946e-22	NA	ieu-b-110	rs6602912	G	T	0.284854	LDL cholesterol || id:ieu-b-110	TRUE	reported	igd
31712	13	28604007	-0.0524262	0.00958461	4.49997e-08	NA	ieu-b-110	rs76428106	C	T	0.013	LDL cholesterol || id:ieu-b-110	TRUE	reported	igd
31720	13	32959199	-0.0165008	0.00208847	2.80027e-15	NA	ieu-b-110	rs2238162	T	C	0.522955	LDL cholesterol || id:ieu-b-110	TRUE	reported	igd
31874	14	24871926	0.0191489	0.00211033	1.10002e-19	NA	ieu-b-110	rs11621792	T	C	0.452867	LDL cholesterol || id:ieu-b-110	TRUE	reported	igd
31883	14	94768196	0.0359995	0.00516918	3.29989e-12	NA	ieu-b-110	rs145730801	C	T	0.044378	LDL cholesterol || id:ieu-b-110	TRUE	reported	igd
31885	14	64233717	0.0156517	0.0028493	3.89996e-08	NA	ieu-b-110	rs8008068	G	A	0.160397	LDL cholesterol || id:ieu-b-110	TRUE	reported	igd
31983	14	71011469	-0.0132318	0.00211984	4.30002e-10	NA	ieu-b-110	rs6573971	A	G	0.555378	LDL cholesterol || id:ieu-b-110	TRUE	reported	igd
32154	14	73439258	-0.0224158	0.00372109	1.7e-09	NA	ieu-b-110	rs61988556	C	T	0.086142	LDL cholesterol || id:ieu-b-110	TRUE	reported	igd
32195	15	75125645	0.0143852	0.00211976	1.20005e-11	NA	ieu-b-110	rs6495122	C	A	0.591279	LDL cholesterol || id:ieu-b-110	TRUE	reported	igd
32236	15	57512284	0.0262465	0.00440286	2.5e-09	NA	ieu-b-110	rs72733928	T	A	0.060187	LDL cholesterol || id:ieu-b-110	TRUE	reported	igd
32240	15	58678720	-0.0184111	0.00219787	5.40008e-17	NA	ieu-b-110	rs261290	C	T	0.654094	LDL cholesterol || id:ieu-b-110	TRUE	reported	igd
32252	15	49829019	-0.0122378	0.00211639	7.39997e-09	NA	ieu-b-110	rs10851478	C	T	0.416037	LDL cholesterol || id:ieu-b-110	TRUE	reported	igd
32278	15	63791063	0.0125764	0.00219914	1.09999e-08	NA	ieu-b-110	rs62011285	C	T	0.343164	LDL cholesterol || id:ieu-b-110	TRUE	reported	igd
32417	15	58726744	-0.0218879	0.00254657	8.30042e-18	NA	ieu-b-110	rs261334	C	G	0.787277	LDL cholesterol || id:ieu-b-110	TRUE	reported	igd
32638	16	71571282	-0.0531578	0.00781775	1e-11	NA	ieu-b-110	rs117753658	G	A	0.018089	LDL cholesterol || id:ieu-b-110	TRUE	reported	igd
32823	16	72217113	-0.0255365	0.00247732	6.4998e-25	NA	ieu-b-110	rs7202323	G	T	0.229741	LDL cholesterol || id:ieu-b-110	TRUE	reported	igd
32864	16	11706100	0.0229888	0.0040052	9.49992e-09	NA	ieu-b-110	rs12445804	A	G	0.074901	LDL cholesterol || id:ieu-b-110	TRUE	reported	igd
32882	16	56991363	-0.0329541	0.00223034	2.09991e-49	NA	ieu-b-110	rs183130	T	C	0.323808	LDL cholesterol || id:ieu-b-110	TRUE	reported	igd
32891	16	57015091	0.031139	0.00455211	7.89951e-12	NA	ieu-b-110	rs5880	C	G	0.055319	LDL cholesterol || id:ieu-b-110	TRUE	reported	igd
33009	16	71921783	0.0215544	0.00217949	4.60045e-23	NA	ieu-b-110	rs4788572	G	A	0.352421	LDL cholesterol || id:ieu-b-110	TRUE	reported	igd
33126	16	72570677	-0.0224957	0.00314138	8.00018e-13	NA	ieu-b-110	rs74602821	A	G	0.127496	LDL cholesterol || id:ieu-b-110	TRUE	reported	igd
33428	16	53811788	-0.0144167	0.00213447	1.39991e-11	NA	ieu-b-110	rs62033400	G	A	0.394662	LDL cholesterol || id:ieu-b-110	TRUE	reported	igd
33606	16	72020984	-0.045481	0.00709464	1.40001e-10	NA	ieu-b-110	rs140103701	T	C	0.022703	LDL cholesterol || id:ieu-b-110	TRUE	reported	igd
33683	16	83980529	-0.0165059	0.00210805	4.90004e-15	NA	ieu-b-110	rs4782568	G	C	0.450902	LDL cholesterol || id:ieu-b-110	TRUE	reported	igd
33723	16	72101525	0.0485227	0.00268011	2.90001e-73	NA	ieu-b-110	rs34042070	G	C	0.187927	LDL cholesterol || id:ieu-b-110	TRUE	reported	igd
33784	16	88571806	0.0295945	0.00527504	2e-08	NA	ieu-b-110	rs58926386	A	G	0.041571	LDL cholesterol || id:ieu-b-110	TRUE	reported	igd
33981	17	7080316	-0.0264314	0.00265551	2.39994e-23	NA	ieu-b-110	rs55714927	T	C	0.190364	LDL cholesterol || id:ieu-b-110	TRUE	reported	igd
33985	17	7480325	0.0454581	0.00829139	4.20001e-08	NA	ieu-b-110	rs142972972	C	A	0.016198	LDL cholesterol || id:ieu-b-110	TRUE	reported	igd
33987	17	26633616	-0.0140664	0.00209466	1.9002e-11	NA	ieu-b-110	rs241777	T	C	0.485743	LDL cholesterol || id:ieu-b-110	TRUE	reported	igd
33995	17	27427838	-0.0385675	0.00650087	2.99999e-09	NA	ieu-b-110	rs72815782	G	C	0.027417	LDL cholesterol || id:ieu-b-110	TRUE	reported	igd
34258	17	66401063	0.013667	0.00245388	2.59998e-08	NA	ieu-b-110	rs12936113	C	T	0.759901	LDL cholesterol || id:ieu-b-110	TRUE	reported	igd
34264	17	67081278	0.128484	0.0070401	2.09991e-74	NA	ieu-b-110	rs77542162	G	A	0.022495	LDL cholesterol || id:ieu-b-110	TRUE	reported	igd
34338	17	29466722	0.0175065	0.00227307	1.29987e-14	NA	ieu-b-110	rs12603885	A	G	0.69971	LDL cholesterol || id:ieu-b-110	TRUE	reported	igd
34417	17	67082962	-0.0342009	0.00292674	1.50003e-31	NA	ieu-b-110	rs740516	G	C	0.150868	LDL cholesterol || id:ieu-b-110	TRUE	reported	igd
34542	17	45629406	-0.0265902	0.0020917	5.10035e-37	NA	ieu-b-110	rs36043200	A	G	0.516694	LDL cholesterol || id:ieu-b-110	TRUE	reported	igd
34589	17	46488599	-0.0139407	0.00228397	1e-09	NA	ieu-b-110	rs9898988	T	C	0.295842	LDL cholesterol || id:ieu-b-110	TRUE	reported	igd
34928	17	7571080	-0.0173333	0.00290132	2.30001e-09	NA	ieu-b-110	rs9894946	G	A	0.841112	LDL cholesterol || id:ieu-b-110	TRUE	reported	igd
35476	17	64210580	0.061862	0.00605788	1.80011e-24	NA	ieu-b-110	rs1801689	C	A	0.030551	LDL cholesterol || id:ieu-b-110	TRUE	reported	igd
35521	17	76382791	-0.0183374	0.0021208	5.30029e-18	NA	ieu-b-110	rs12948394	T	C	0.482419	LDL cholesterol || id:ieu-b-110	TRUE	reported	igd
35540	18	47109955	0.0706209	0.00908667	7.70016e-15	NA	ieu-b-110	rs77960347	G	A	0.013351	LDL cholesterol || id:ieu-b-110	TRUE	reported	igd
35550	18	47160953	0.0157471	0.00274939	1e-08	NA	ieu-b-110	rs7241918	T	G	0.82411	LDL cholesterol || id:ieu-b-110	TRUE	reported	igd
35689	19	45068587	0.0220488	0.00292683	4.90004e-14	NA	ieu-b-110	rs62118205	A	G	0.160364	LDL cholesterol || id:ieu-b-110	TRUE	reported	igd
35697	19	45134682	-0.250807	0.00712868	1e-200	NA	ieu-b-110	rs62119267	C	A	0.022427	LDL cholesterol || id:ieu-b-110	TRUE	reported	igd
35729	19	45196964	-0.278162	0.00769607	1e-200	NA	ieu-b-110	rs151330717	A	G	0.019306	LDL cholesterol || id:ieu-b-110	TRUE	reported	igd
35848	19	45431453	-0.159959	0.00361718	1e-200	NA	ieu-b-110	rs114448690	A	G	0.091753	LDL cholesterol || id:ieu-b-110	TRUE	reported	igd
35857	19	45441608	-0.0327819	0.0022438	2.39994e-48	NA	ieu-b-110	rs8106814	C	T	0.503742	LDL cholesterol || id:ieu-b-110	TRUE	reported	igd
35958	19	45824204	0.0227154	0.0034457	4.30031e-11	NA	ieu-b-110	rs344817	A	G	0.102701	LDL cholesterol || id:ieu-b-110	TRUE	reported	igd
36043	19	49206145	0.0296183	0.00206761	1.50003e-46	NA	ieu-b-110	rs516316	C	G	0.507935	LDL cholesterol || id:ieu-b-110	TRUE	reported	igd
36183	19	10881243	-0.0708165	0.00564018	3.69999e-36	NA	ieu-b-110	rs118021075	T	C	0.035576	LDL cholesterol || id:ieu-b-110	TRUE	reported	igd
36247	19	11083650	0.0733581	0.00942053	6.89922e-15	NA	ieu-b-110	rs149479444	T	C	0.012809	LDL cholesterol || id:ieu-b-110	TRUE	reported	igd
36531	19	18338709	0.0156002	0.00228545	8.69961e-12	NA	ieu-b-110	rs62120394	A	G	0.291821	LDL cholesterol || id:ieu-b-110	TRUE	reported	igd
36643	19	41353107	0.0133846	0.00209551	1.7e-10	NA	ieu-b-110	rs56113850	C	T	0.57741	LDL cholesterol || id:ieu-b-110	TRUE	reported	igd
36659	19	10464138	-0.0499821	0.00530513	4.40048e-21	NA	ieu-b-110	rs12720359	G	C	0.039503	LDL cholesterol || id:ieu-b-110	TRUE	reported	igd
36702	19	10708462	0.0298258	0.00344425	4.70002e-18	NA	ieu-b-110	rs11669879	A	G	0.102326	LDL cholesterol || id:ieu-b-110	TRUE	reported	igd
36729	19	10774809	0.0267815	0.00417407	1.40001e-10	NA	ieu-b-110	rs62130040	G	C	0.070249	LDL cholesterol || id:ieu-b-110	TRUE	reported	igd
36832	19	11169305	0.0360512	0.00527004	7.89951e-12	NA	ieu-b-110	rs36049922	C	T	0.040127	LDL cholesterol || id:ieu-b-110	TRUE	reported	igd
36853	19	11196394	0.068455	0.0108168	2.5e-10	NA	ieu-b-110	rs139760949	A	C	0.009752	LDL cholesterol || id:ieu-b-110	TRUE	reported	igd
36916	19	11285390	-0.0159238	0.00215434	1.50003e-13	NA	ieu-b-110	rs440677	A	G	0.623063	LDL cholesterol || id:ieu-b-110	TRUE	reported	igd
36958	19	11485392	-0.0778727	0.00935805	8.69961e-17	NA	ieu-b-110	rs61745773	T	C	0.014741	LDL cholesterol || id:ieu-b-110	TRUE	reported	igd
36959	19	11519268	-0.042067	0.00755718	2.59998e-08	NA	ieu-b-110	rs2311503	C	A	0.021963	LDL cholesterol || id:ieu-b-110	TRUE	reported	igd
37022	19	44880657	-0.0307698	0.00258113	9.20026e-33	NA	ieu-b-110	rs2571087	G	A	0.201887	LDL cholesterol || id:ieu-b-110	TRUE	reported	igd
37218	19	45375585	0.0605079	0.00999189	1.40001e-09	NA	ieu-b-110	rs187183066	G	A	0.012906	LDL cholesterol || id:ieu-b-110	TRUE	reported	igd
37420	19	46394322	-0.0293138	0.0031535	1.50003e-20	NA	ieu-b-110	rs114387602	A	G	0.123663	LDL cholesterol || id:ieu-b-110	TRUE	reported	igd
37530	19	19396616	-0.120489	0.00952401	1.10002e-36	NA	ieu-b-110	rs188247550	T	C	0.013115	LDL cholesterol || id:ieu-b-110	TRUE	reported	igd
37785	19	11185919	-0.103305	0.00270769	1e-200	NA	ieu-b-110	rs10423733	C	T	0.180142	LDL cholesterol || id:ieu-b-110	TRUE	reported	igd
37815	19	11227480	0.0422734	0.00211024	2.90001e-89	NA	ieu-b-110	rs2738447	C	A	0.592612	LDL cholesterol || id:ieu-b-110	TRUE	reported	igd
37917	19	44068706	-0.0162644	0.0026606	9.80009e-10	NA	ieu-b-110	rs2021092	C	T	0.186721	LDL cholesterol || id:ieu-b-110	TRUE	reported	igd
38080	19	45261755	0.0653658	0.00995771	5.19996e-11	NA	ieu-b-110	rs147211387	A	G	0.013817	LDL cholesterol || id:ieu-b-110	TRUE	reported	igd
38162	19	45412955	0.170519	0.00632309	3.49945e-160	NA	ieu-b-110	rs1081105	C	A	0.027694	LDL cholesterol || id:ieu-b-110	TRUE	reported	igd
38303	19	46043326	-0.0192347	0.00229593	5.40008e-17	NA	ieu-b-110	rs10423694	T	C	0.703	LDL cholesterol || id:ieu-b-110	TRUE	reported	igd
38500	19	11023367	-0.059113	0.0065766	2.49977e-19	NA	ieu-b-110	rs73009557	A	G	0.025864	LDL cholesterol || id:ieu-b-110	TRUE	reported	igd
38533	19	11116266	0.0192288	0.00331813	6.80002e-09	NA	ieu-b-110	rs13345127	T	C	0.109899	LDL cholesterol || id:ieu-b-110	TRUE	reported	igd
38586	19	11206040	-0.0656844	0.00830137	2.49977e-15	NA	ieu-b-110	rs17248748	T	C	0.015825	LDL cholesterol || id:ieu-b-110	TRUE	reported	igd
38591	19	11212941	-0.0597001	0.00639402	9.8992e-21	NA	ieu-b-110	rs116530815	C	A	0.027372	LDL cholesterol || id:ieu-b-110	TRUE	reported	igd
38669	19	11392094	0.0191012	0.00220843	5.19996e-18	NA	ieu-b-110	rs11085774	G	A	0.652305	LDL cholesterol || id:ieu-b-110	TRUE	reported	igd
38687	19	15798015	0.0129299	0.00210042	7.49998e-10	NA	ieu-b-110	rs4808360	A	T	0.508235	LDL cholesterol || id:ieu-b-110	TRUE	reported	igd
38925	19	45147396	-0.094474	0.00752084	3.40017e-36	NA	ieu-b-110	rs11540085	T	C	0.020814	LDL cholesterol || id:ieu-b-110	TRUE	reported	igd
38944	19	45201624	-0.0189422	0.00333109	1.29999e-08	NA	ieu-b-110	rs72626214	T	C	0.108014	LDL cholesterol || id:ieu-b-110	TRUE	reported	igd
38968	19	45251156	-0.0743422	0.0021245	1e-200	NA	ieu-b-110	rs2965169	C	A	0.388426	LDL cholesterol || id:ieu-b-110	TRUE	reported	igd
38985	19	45325738	0.073486	0.00228774	1e-200	NA	ieu-b-110	rs8113311	G	T	0.709498	LDL cholesterol || id:ieu-b-110	TRUE	reported	igd
39023	19	45387459	0.1451	0.00293884	1e-200	NA	ieu-b-110	rs12972156	G	C	0.147699	LDL cholesterol || id:ieu-b-110	TRUE	reported	igd
39080	19	45496267	0.0657004	0.00906571	4.30031e-13	NA	ieu-b-110	rs541516989	G	T	0.021279	LDL cholesterol || id:ieu-b-110	TRUE	reported	igd
39140	19	45659606	0.0568699	0.00567683	1.29987e-23	NA	ieu-b-110	rs78541786	A	G	0.035797	LDL cholesterol || id:ieu-b-110	TRUE	reported	igd
39169	19	45725739	0.0212293	0.00372257	1.2e-08	NA	ieu-b-110	rs346758	G	A	0.086066	LDL cholesterol || id:ieu-b-110	TRUE	reported	igd
39182	19	45880690	-0.193676	0.0084718	1.09901e-115	NA	ieu-b-110	rs181765708	T	C	0.016417	LDL cholesterol || id:ieu-b-110	TRUE	reported	igd
39640	19	44961510	-0.0699053	0.00767187	8.10028e-20	NA	ieu-b-110	rs62116311	A	G	0.027402	LDL cholesterol || id:ieu-b-110	TRUE	reported	igd
39665	19	45033193	0.0147501	0.00212176	3.59998e-12	NA	ieu-b-110	rs11667885	C	T	0.599972	LDL cholesterol || id:ieu-b-110	TRUE	reported	igd
39889	19	45584692	0.0241208	0.00280155	7.29962e-18	NA	ieu-b-110	rs8100183	T	C	0.167019	LDL cholesterol || id:ieu-b-110	TRUE	reported	igd
39896	19	45602781	-0.0201397	0.0021012	9.30037e-22	NA	ieu-b-110	rs10405859	C	T	0.583025	LDL cholesterol || id:ieu-b-110	TRUE	reported	igd
40010	19	58662235	-0.0319102	0.00292901	1.20005e-27	NA	ieu-b-110	rs35081008	T	C	0.14811	LDL cholesterol || id:ieu-b-110	TRUE	reported	igd
40071	19	19388500	-0.105058	0.00391919	2.69774e-158	NA	ieu-b-110	rs8107974	T	A	0.075765	LDL cholesterol || id:ieu-b-110	TRUE	reported	igd
40488	20	44551855	0.0173529	0.0026139	3.19963e-11	NA	ieu-b-110	rs6073958	C	T	0.198676	LDL cholesterol || id:ieu-b-110	TRUE	reported	igd
40685	20	39038828	-0.0173963	0.00299109	5.99998e-09	NA	ieu-b-110	rs6016348	T	C	0.141602	LDL cholesterol || id:ieu-b-110	TRUE	reported	igd
40720	20	39265737	-0.0191916	0.00216181	6.79986e-19	NA	ieu-b-110	rs6029242	C	T	0.626992	LDL cholesterol || id:ieu-b-110	TRUE	reported	igd
40764	20	39885181	0.0268797	0.00209113	8.19974e-38	NA	ieu-b-110	rs6029592	T	A	0.478702	LDL cholesterol || id:ieu-b-110	TRUE	reported	igd
40812	20	25208990	0.012565	0.00208367	1.6e-09	NA	ieu-b-110	rs6050463	A	G	0.492974	LDL cholesterol || id:ieu-b-110	TRUE	reported	igd
41276	20	38850807	0.0174455	0.00317122	3.79997e-08	NA	ieu-b-110	rs62210454	G	A	0.124098	LDL cholesterol || id:ieu-b-110	TRUE	reported	igd
41390	20	43042364	-0.0596473	0.00602335	4.10015e-23	NA	ieu-b-110	rs1800961	T	C	0.030912	LDL cholesterol || id:ieu-b-110	TRUE	reported	igd
41405	20	62362116	0.0149932	0.00242638	6.4e-10	NA	ieu-b-110	rs2427531	C	G	0.243916	LDL cholesterol || id:ieu-b-110	TRUE	reported	igd
41423	20	17804068	0.0157483	0.00284576	3.09999e-08	NA	ieu-b-110	rs61433703	A	G	0.163667	LDL cholesterol || id:ieu-b-110	TRUE	reported	igd
41447	20	62896110	0.0171196	0.00260335	4.79954e-11	NA	ieu-b-110	rs17569873	T	C	0.201299	LDL cholesterol || id:ieu-b-110	TRUE	reported	igd
41480	20	34159447	-0.0208692	0.00255235	2.90001e-16	NA	ieu-b-110	rs224440	G	C	0.21236	LDL cholesterol || id:ieu-b-110	TRUE	reported	igd
41621	20	39179822	0.10277	0.0060919	7.50067e-64	NA	ieu-b-110	rs1883711	C	G	0.031412	LDL cholesterol || id:ieu-b-110	TRUE	reported	igd
41736	20	5580789	0.0370438	0.00650048	1.2e-08	NA	ieu-b-110	rs73075609	T	C	0.026791	LDL cholesterol || id:ieu-b-110	TRUE	reported	igd
41737	20	12958687	0.0124777	0.00213986	5.49997e-09	NA	ieu-b-110	rs438568	G	A	0.609246	LDL cholesterol || id:ieu-b-110	TRUE	reported	igd
41744	20	17844684	-0.0249198	0.00219993	9.60064e-30	NA	ieu-b-110	rs2618566	T	G	0.659861	LDL cholesterol || id:ieu-b-110	TRUE	reported	igd
41793	21	40698166	0.0136481	0.00210895	9.70063e-11	NA	ieu-b-110	rs2005933	G	A	0.570823	LDL cholesterol || id:ieu-b-110	TRUE	reported	igd
41971	22	50853626	0.0129592	0.00219352	3.50002e-09	NA	ieu-b-110	rs12162782	G	T	0.344365	LDL cholesterol || id:ieu-b-110	TRUE	reported	igd
41992	22	41393520	0.0135068	0.00221758	1.09999e-09	NA	ieu-b-110	rs960596	T	C	0.33932	LDL cholesterol || id:ieu-b-110	TRUE	reported	igd
